# Supplementary material for: CRISPR/Cas9-Mediated Targeted Mutagenesis of GmAS1/2 Genes Alters Leaf Shape in Soybean
Source: Int J Mol Sci. 2025 Oct 3;26(19):9657. doi: 10.3390/ijms26199657 (PMC12524711; doi:10.3390/ijms26199657)
Supplement: Supplementary file 1 [file ijms-26-09657-s001.zip]

Archive with 6 entries (6 files):
- Figure S1.pdf
- Figure S2. Simple leaf.pdf
- Figure S3. First compound leaf.pdf
- Figure S4. Second compound leaf.pdf
- Figure S5. Third compound leaf.pdf
- Suplementary Tables ijms-3876979 0926.xlsx
