# Supplementary material for: CRISPR/Cas9-Mediated Targeted Mutagenesis of GmAS1/2 Genes Alters Leaf Shape in Soybean
Source: Int J Mol Sci. 2025 Oct 3;26(19):9657. doi: 10.3390/ijms26199657 (PMC12524711; doi:10.3390/ijms26199657)
Supplement: Supplementary file 1 [file ijms-26-09657-s001.zip › Suplementary Tables ijms-3876979 0926.xlsx]

## Sheet: Table S1
Supplemental Table S1. CRISPR/Cas9-meditated targeted mutagenesis of miR2118a/b in transgenic soybean plants of different generations.
Generation	Lines	Name	GmAS1a (+1 bp)	GmAS1a (-5bp)	GmAS1b (-5bp)	GmAS1c (-8bp)	GmAS1d (-4bp)	GmAS2a (-2 bp)	GmAS2a (-1bp)	GmAS2b (-5bp)	GmAS2c (-1bp)	Phenotype	Transgen-free	reference
T1	A1	m1	√		√	√		√		√	√	extremely curled	Transgen	Guan et al. 2021 [26]
	B1	m2					√				√	normal (non-curled)	Transgen
	B2	m3									√	normal (non-curled)	Transgen
	B3	m4								√	√	normal (non-curled)	Transgen
	B4	m5 (w1)					√			√	√	normal (non-curled)	Transgen-free
	B5	m6				H	√		H	√	√	moderately curled	Transgen
	B6	m7								√	H	normal (non-curled)	Transgen
	B7	m8									H	normal (non-curled)	Transgen
	B8	m9					√		√	H	√	moderately curled	Transgen-free
	B9	m10					√		H	√	√	normal (non-curled)	Transgen
	C1	m11(w2)					√		√	√	√	moderately curled	Transgen-free
	C2	m12	√						√	√	√	moderately curled	Transgen
	C3	m13			√		√		√	√	√	moderately curled	Transgen
	C4	m14	√		√		√		√	√	√	distinctly curled	Transgen
	C5	m15				√	√		√	√	√	distinctly curled	Transgen
	C6	m16				√	H		√	√	√	distinctly curled	Transgen
T2	B3-1	w1					√			√	√	normal (non-curled)	Transgen-free
	B3-2	w1					√			√	√	normal (non-curled)	Transgen-free
	B3-3	w1					√			√	√	normal (non-curled)	Transgen-free
	B3-4	w1					√			√	√	normal (non-curled)	Transgen-free
	B3-5	w1					√			√	√	normal (non-curled)	Transgen-free
	B3-6	w1					√			√	√	normal (non-curled)	Transgen-free
	B3-7	w1					√			√	√	normal (non-curled)	Transgen-free
	B3-8	w1					√			√	√	normal (non-curled)	Transgen-free
	B3-9	w1					√			√	√	normal (non-curled)	Transgen-free
	B3-10	w1					√			√	√	normal (non-curled)	Transgen-free
	B9-1	w2					√		√	√	√	moderately curled	Transgen-free
	B9-2	w2					√		√	√	√	moderately curled	Transgen-free
	B9-3	w2					√		√	√	√	moderately curled	Transgen-free
	B9-4	w2					√		√	√	√	moderately curled	Transgen-free
	B9-5	w2					√		√	√	√	moderately curled	Transgen-free
	B9-6	w2					√		√	√	√	moderately curled	Transgen-free
	B9-7	w1					√		√		√	normal (non-curled)	Transgen-free
	B9-8	w1					√		√		√	normal (non-curled)	Transgen-free
	B9-9	w1					√		√		√	normal (non-curled)	Transgen-free
	B9-10	w1					√		√		√	normal (non-curled)	Transgen-free
	B2-7	m4								√	√	normal (non-curled)	Transgen-free
	B6-3	m17		√						√	√	normal (non-curled)	Transgen-free
	C6-1	m16 (w3)			√	√	√		√	√	√	distinctly curled	Transgen-free
T3-T5	mix	w1					√			√	√	normal (non-curled)	Transgen-free
	mix	w2					√		√	√	√	moderately curled	Transgen-free
	mix	w3			√	√	√		√	√	√	distinctly curled	Transgen-free

## Sheet: Table S2
Supplementary Table S2. Differentially expressed genes of w3 versus wild-type (WT), with fold changes ≥ 2.0 (up-regulation indicated by red-colored letters) or ≤ -2.0 (down-regulation indicated by blue-colored letters), and FDR ≤ 0.05
Gene ID	WT-1_Count	WT-2_Count	WT-3_Count	w3-1_Count	w3-2_Count	w3-3_Count	WT-1_FPKM	WT-2_FPKM	WT-3_FPKM	w3-1_FPKM	w3-2_FPKM	w3-3_FPKM	FDR	log2FC	regulated	COG_class	COG_class_annotation	GO_annotation	KEGG_annotation	KEGG_pathway_annotation	KOG_class	KOG_class_annotation	Pfam_annotation	Swiss-Prot_annotation	eggNOG_class	eggNOG_class_annotation	NR_annotation
Glyma.18G269300.Wm82.a4.v1	58	74	61	187	144	112	1.92688	2.16777	1.8058	4.97337	4.01594	3.30519	0.000891638470196266	1.14015972280497	up	--		Molecular Function: protein kinase activity (GO:0004672);; Molecular Function: ATP binding (GO:0005524);; Cellular Component: plasma membrane (GO:0005886);; Cellular Component: plasmodesma (GO:0009506);; Biological Process: protein autophosphorylation (GO:0046777);;	K13435|8.7e-54|sly:101268866|K13435 serine/threonine-protein kinase Pto | (RefSeq) Pto; serine/threonine protein kinase Pto	Plant-pathogen interaction (ko04626)	[T]	Signal transduction mechanisms	Protein tyrosine and serine/threonine kinase	Receptor-like protein kinase ANXUR2 OS=Arabidopsis thaliana OX=3702 GN=ANX2 PE=1 SV=1	T	Signal transduction mechanisms	hypothetical protein GLYMA_18G269300, partial [Glycine max]
Glyma.03G206100.Wm82.a4.v1	30	14	15	95	74	61	0.833071	0.348757	0.38062	2.14598	1.75676	1.52903	0.00030435300747464	1.88852398942815	up	--	--	Molecular Function: hydrolase activity (GO:0016787);;	K10523|7.8e-62|pmum:103343460|K10523 speckle-type POZ protein | (RefSeq) MATH domain and coiled-coil domain-containing protein At3g58370-like	--	[DR]	Cell cycle control, cell division, chromosome partitioning;; General function prediction only	MATH domain	--	O	Posttranslational modification, protein turnover, chaperones	MATH domain and coiled-coil domain-containing protein At3g58270 [Glycine max]
Glyma.07G039700.Wm82.a4.v1	2	14	33	76	90	82	0.04622	0.286815	0.67069	1.40708	1.74231	1.6659	0.000939440774874929	2.31300244909675	up	[T]	Signal transduction mechanisms	Molecular Function: protein serine/threonine kinase activity (GO:0004674);; Molecular Function: ATP binding (GO:0005524);;	K00924|4.7e-93|csat:104712177|K00924 kinase [EC:2.7.1.-] | (RefSeq) probable receptor-like protein kinase At3g55450 isoform X1	--	[T]	Signal transduction mechanisms	Protein tyrosine and serine/threonine kinase	Putative receptor-like protein kinase At1g72540 OS=Arabidopsis thaliana OX=3702 GN=At1g72540 PE=2 SV=1	T	Signal transduction mechanisms	putative receptor-like protein kinase At1g72540 [Glycine max]
Glyma.13G103900.Wm82.a4.v1	110	346	177	442	670	545	3.71597	10.4724	5.44135	12.0367	19.2037	16.4831	0.000336722174547905	1.36511568840522	up	--	--	Biological Process: regulation of transcription, DNA-templated (GO:0006355);; Molecular Function: zinc ion binding (GO:0008270);; Molecular Function: sequence-specific DNA binding (GO:0043565);;	K09184|1.2e-07|vvi:104879571|K09184 GATA-binding protein, other eukaryote | (RefSeq) GATA transcription factor 8	--	[K]	Transcription	GATA zinc finger	GATA transcription factor 21 OS=Arabidopsis thaliana OX=3702 GN=GATA21 PE=1 SV=2	K	Transcription	GATA transcription factor 21 [Glycine max]
Glyma.10G070600.Wm82.a4.v1	27	58	114	168	112	170	2.4913	4.82139	9.77073	12.7302	8.92716	14.2886	0.0341903347123801	1.13379506040206	up	--	--	--	K03363|2.8e-07|mtr:MTR_7g055590|K03363 cell division cycle 20, cofactor of APC complex | (RefSeq) transducin family protein/WD-40 repeat protein	Ubiquitin mediated proteolysis (ko04120)	--	--	LysM domain	--	S	Function unknown	uncharacterized protein LOC102670325 [Glycine max]
Glyma.02G043500.Wm82.a4.v1	31	35	28	134	140	89	0.870638	0.871155	0.699769	3.02269	3.31614	2.22906	7.62571556049546e-07	1.89576038093632	up	--	--	Biological Process: regulation of carbohydrate metabolic process (GO:0006109);; Biological Process: biological_process (GO:0008150);; Biological Process: regulation of biosynthetic process (GO:0009889);; Biological Process: negative regulation of biosynthetic process (GO:0009890);; Biological Process: negative regulation of metabolic process (GO:0009892);; Biological Process: regulation of cellul…	--	--	--	--	Protein of unknown function (DUF295)	Probable F-box protein At1g44080 OS=Arabidopsis thaliana OX=3702 GN=At1g44080 PE=4 SV=1	S	Function unknown	F-box protein At2g26160 [Glycine max]
Glyma.15G141600.Wm82.a4.v1	65	62	49	126	188	91	7.21045	6.15997	4.89715	11.2329	17.6102	9.02187	0.00730813788218636	1.15400292587653	up	--	--	--	--	--	--	--	--	--	--	--	uncharacterized protein LOC100305676 [Glycine max]
Glyma.03G002100.Wm82.a4.v1	190	238	452	610	692	570	4.45169	4.92878	9.5424	11.7183	14.1942	12.0596	0.0011636538096707	1.0484283133765	up	[G]	Carbohydrate transport and metabolism	Biological Process: carbohydrate metabolic process (GO:0005975);; Molecular Function: mannan endo-1,4-beta-mannosidase activity (GO:0016985);;	K19355|1.0e-260|pvu:PHAVU_010G058300g|K19355 mannan endo-1,4-beta-mannosidase [EC:3.2.1.78] | (RefSeq) hypothetical protein	Fructose and mannose metabolism (ko00051)	--	--	Cellulase (glycosyl hydrolase family 5)	Mannan endo-1,4-beta-mannosidase 6 OS=Arabidopsis thaliana OX=3702 GN=MAN6 PE=2 SV=1	G	Carbohydrate transport and metabolism	mannan endo-1,4-beta-mannosidase 6 isoform X1 [Glycine max]
Glyma.13G138100.Wm82.a4.v1	22	40	23	132	100	64	1.9368	3.30655	1.98096	10.1909	8.15736	5.50494	0.000211893382773038	1.74367941052255	up	--	--	--	--	--	--	--	--	--	--	--	uncharacterized protein LOC102666723 [Glycine max]
Glyma.02G055900.Wm82.a4.v1	23	17	26	76	80	54	3.21596	2.12971	3.31317	8.78488	9.70344	6.87377	0.00103572179216409	1.61403721811961	up	--	--	Molecular Function: DNA binding (GO:0003677);; Cellular Component: nucleus (GO:0005634);;	K15397|1.3e-16|cpep:111776416|K15397 3-ketoacyl-CoA synthase [EC:2.3.1.199] | (RefSeq) 3-ketoacyl-CoA synthase 17-like	Fatty acid elongation (ko00062);; Plant-pathogen interaction (ko04626)	[O]	Posttranslational modification, protein turnover, chaperones	Myb-like DNA-binding domain	Protein RADIALIS-like 1 OS=Arabidopsis thaliana OX=3702 GN=RL1 PE=2 SV=1	K	Transcription	MYB/HD-like transcription factor, partial [Glycine max]
Glyma.15G176900.Wm82.a4.v1	1588	2055	2275	5722	8216	4603	79.5435	91.6177	102.984	229.769	347.045	204.978	1.43114854236818e-12	1.60877247695144	up	--	--	Cellular Component: cell wall (GO:0005618);; Molecular Function: manganese ion binding (GO:0030145);; Molecular Function: nutrient reservoir activity (GO:0045735);; Cellular Component: apoplast (GO:0048046);;	--	--	--	--	Cupin	Auxin-binding protein ABP19a OS=Prunus persica OX=3760 GN=ABP19A PE=3 SV=1	S	Function unknown	germin-like protein precursor [Glycine max]
Glyma.11G194500.Wm82.a4.v1	31	58	45	131	211	127	0.576373	0.990991	0.764098	2.03815	3.4535	2.19094	6.99043192119915e-06	1.77399179734562	up	[IQ]	Lipid transport and metabolism;; Secondary metabolites biosynthesis, transport and catabolism	Molecular Function: CoA-ligase activity (GO:0016405);;	K01904|0.0e+00|gmx:100808944|K01904 4-coumarate--CoA ligase [EC:6.2.1.12] | (RefSeq) 4-coumarate--CoA ligase-like 7 isoform X1	Ubiquinone and other terpenoid-quinone biosynthesis (ko00130);; Phenylpropanoid biosynthesis (ko00940)	[I]	Lipid transport and metabolism	AMP-binding enzyme	4-coumarate--CoA ligase-like 7 OS=Arabidopsis thaliana OX=3702 GN=4CLL7 PE=1 SV=1	I	Lipid transport and metabolism	4-coumarate--CoA ligase-like 7 isoform X2 [Glycine max]
Glyma.11G231400.Wm82.a4.v1	29	38	19	66	87	82	1.71569	2.05732	1.0278	3.21805	4.41883	4.38714	0.00378452737336094	1.40524351513938	up	--	--	Cellular Component: integral component of membrane (GO:0016021);; Biological Process: protein ubiquitination (GO:0016567);;	K19038|1.7e-19|han:110897708|K19038 E3 ubiquitin-protein ligase ATL41 [EC:2.3.2.27] | (RefSeq) E3 ubiquitin-protein ligase ATL41-like	--	[O]	Posttranslational modification, protein turnover, chaperones	Ring finger domain	RING-H2 finger protein ATL66 OS=Arabidopsis thaliana OX=3702 GN=ATL66 PE=2 SV=1	O	Posttranslational modification, protein turnover, chaperones	RING-H2 finger protein ATL66 [Glycine max]
Glyma.07G187700.Wm82.a4.v1	19	22	12	46	197	32	0.335589	0.346209	0.192717	0.664728	3.01436	0.506876	0.00199652172947716	2.35467372563473	up	--	--	Molecular Function: magnesium ion binding (GO:0000287);; Molecular Function: terpene synthase activity (GO:0010333);;	K14175|0.0e+00|gmx:100783015|K14175 (3S,6E)-nerolidol synthase [EC:4.2.3.48] | (RefSeq) GMTPS5; (3S,6E)-nerolidol synthase 1	Sesquiterpenoid and triterpenoid biosynthesis (ko00909)	--	--	Terpene synthase family, metal binding domain	(3S,6E)-nerolidol synthase 1 OS=Fragaria ananassa OX=3747 PE=1 SV=1	S	Function unknown	(3S,6E)-nerolidol synthase 1 [Glycine max]
Glyma.18G223100.Wm82.a4.v1	11	29	41	66	63	88	0.217162	0.496933	0.783519	1.09057	1.10964	1.65481	0.0176749209997124	1.38609444521824	up	[QV]	Secondary metabolites biosynthesis, transport and catabolism;; Defense mechanisms	Molecular Function: iron ion binding (GO:0005506);; Cellular Component: membrane (GO:0016020);; Cellular Component: integral component of membrane (GO:0016021);; Molecular Function: oxidoreductase activity, acting on paired donors, with incorporation or reduction of molecular oxygen, NAD(P)H as one donor, and incorporation of one atom of oxygen (GO:0016709);; Molecular Function: heme binding (GO:…	K23810|9.9e-137|vvi:100254114|K23810 (E)-8-carboxylinalool synthase [EC:1.14.14.-] | (RefSeq) geraniol 8-hydroxylase	Monoterpenoid biosynthesis (ko00902)	[Q]	Secondary metabolites biosynthesis, transport and catabolism	Cytochrome P450	Cytochrome P450 76T24 OS=Catharanthus roseus OX=4058 GN=CYP76T24 PE=2 SV=1	Q	Secondary metabolites biosynthesis, transport and catabolism	hypothetical protein GLYMA_18G223100 [Glycine max]
Glyma.13G250400.Wm82.a4.v1	122	197	154	318	529	318	2.43192	3.51082	2.7728	5.10445	8.92648	5.64984	5.65786133365178e-05	1.26701682836674	up	--	--	Molecular Function: magnesium ion binding (GO:0000287);; Molecular Function: terpene synthase activity (GO:0010333);;	K14175|0.0e+00|gmx:100789381|K14175 (3S,6E)-nerolidol synthase [EC:4.2.3.48] | (RefSeq) NES; nerol synthase	Sesquiterpenoid and triterpenoid biosynthesis (ko00909)	--	--	Terpene synthase family, metal binding domain	(3S,6E)-nerolidol synthase 1 OS=Fragaria ananassa OX=3747 PE=1 SV=1	S	Function unknown	nerol synthase [Glycine max]
Glycine_max_newGene_732	407	387	293	1442	1039	1344	6.91433	5.46149	4.56605	20.1524	15.2912	16.5646	8.57929889930889e-20	1.75171945703842	up	--	--	--	--	--	--	--	--	--	--	--	LOW QUALITY PROTEIN: uncharacterized protein LOC114420571 [Glycine soja]
Glyma.07G080500.Wm82.a4.v1	44	65	114	203	191	142	0.615313	0.801167	1.43204	2.26996	2.24762	1.75503	0.00261548043112481	1.21943200992061	up	[O]	Posttranslational modification, protein turnover, chaperones	Molecular Function: serine-type endopeptidase activity (GO:0004252);;	K15333|1.7e-84|nsy:104224633|K15333 tRNA guanosine-2'-O-methyltransferase [EC:2.1.1.34] | (RefSeq) uncharacterized protein LOC104224633	--	--	--	Subtilase family	Subtilisin-like protease SBT1.1 OS=Arabidopsis thaliana OX=3702 GN=SBTI1.1 PE=1 SV=1	O	Posttranslational modification, protein turnover, chaperones	subtilisin-like protease SBT1.1 [Glycine max]
Glyma.02G125900.Wm82.a4.v1	66	84	80	238	139	112	5.98048	6.83666	6.6112	17.4247	10.7189	9.07406	0.00757827620892863	1.02231034861653	up	--	--	Cellular Component: integral component of membrane (GO:0016021);;	--	--	--	--	--	--	--	--	uncharacterized protein LOC100777541 [Glycine max]
Glyma.06G137000.Wm82.a4.v1	1318	1010	1136	7512	6251	4539	41.6589	28.4149	32.4572	190.41	166.675	127.589	3.19024227076559e-34	2.33481285736611	up	[Q]	Secondary metabolites biosynthesis, transport and catabolism	Molecular Function: metal ion binding (GO:0046872);; Molecular Function: dioxygenase activity (GO:0051213);;	K24028|5.2e-198|gmx:100805464|K24028 salicylic acid 3-hydroxylase [EC:1.14.11.-] | (RefSeq) protein DOWNY MILDEW RESISTANCE 6	--	[QR]	Secondary metabolites biosynthesis, transport and catabolism;; General function prediction only	2OG-Fe(II) oxygenase superfamily	Protein DOWNY MILDEW RESISTANCE 6 OS=Arabidopsis thaliana OX=3702 GN=DMR6 PE=1 SV=1	Q	Secondary metabolites biosynthesis, transport and catabolism	protein DOWNY MILDEW RESISTANCE 6 [Glycine max]
Glyma.02G126600.Wm82.a4.v1	45	31	45	76	101	90	3.01377	1.84793	2.71789	4.11986	5.76671	5.42418	0.0140800047862651	1.09117772713783	up	--	--	--	--	--	--	--	--	--	--	--	uncharacterized protein LOC102670075 [Glycine max]
Glyma.07G184000.Wm82.a4.v1	27	36	28	201	86	166	0.407517	0.476286	0.369925	2.43154	1.09506	2.22381	2.8079413595877e-08	2.24956774388985	up	--		Biological Process: defense response to oomycetes (GO:0002229);; Molecular Function: transmembrane receptor protein serine/threonine kinase activity (GO:0004675);; Molecular Function: ATP binding (GO:0005524);; Cellular Component: plasma membrane (GO:0005886);; Biological Process: defense response (GO:0006952);; Cellular Component: integral component of membrane (GO:0016021);; Molecular Function:…	K22133|8.2e-89|egr:104443802|K22133 oxalate---CoA ligase [EC:6.2.1.8] | (RefSeq) oxalate--CoA ligase	Glyoxylate and dicarboxylate metabolism (ko00630)	--	--	Legume lectin domain	L-type lectin-domain containing receptor kinase IX.1 OS=Arabidopsis thaliana OX=3702 GN=LECRK91 PE=1 SV=1	T	Signal transduction mechanisms	L-type lectin-domain containing receptor kinase IX.1-like [Glycine soja]
Glyma.07G050900.Wm82.a4.v1	35	123	154	304	289	205	0.638148	1.99116	2.53367	4.44379	4.44411	3.32196	0.00506757460949547	1.31991077647507	up	[C]	Energy production and conversion	Molecular Function: D-arabinono-1,4-lactone oxidase activity (GO:0003885);; Cellular Component: membrane (GO:0016020);; Molecular Function: FAD binding (GO:0071949);;	K00103|0.0e+00|gmx:100787286|K00103 L-gulonolactone oxidase [EC:1.1.3.8] | (RefSeq) probable L-gulonolactone oxidase 4 isoform X1	Ascorbate and aldarate metabolism (ko00053)	[V]	Defense mechanisms	FAD binding domain	Probable L-gulonolactone oxidase 6 OS=Arabidopsis thaliana OX=3702 GN=GULLO6 PE=3 SV=1	V	Defense mechanisms	probable L-gulonolactone oxidase 4 isoform X1 [Glycine max]
Glyma.07G271100.Wm82.a4.v1	23	42	27	82	59	77	0.603451	0.983881	0.646207	1.74744	1.30884	1.81383	0.013598784921765	1.19332586335596	up	--	--	Molecular Function: DNA binding (GO:0003677);; Cellular Component: nucleus (GO:0005634);; Biological Process: regulation of transcription, DNA-templated (GO:0006355);;	K00521|3.9e-96|cmos:111447866|K00521 ferric-chelate reductase [EC:1.16.1.7] | (RefSeq) ferric reduction oxidase 7, chloroplastic-like	--	--	--	No apical meristem (NAM) protein	NAC domain-containing protein 35 OS=Arabidopsis thaliana OX=3702 GN=NAC035 PE=1 SV=2	K	Transcription	NAC domain-containing protein 35 [Glycine max]
Glyma.10G080000.Wm82.a4.v1	434	606	866	1752	1438	1206	22.1494	27.534	39.933	71.6658	61.8977	54.7237	2.64373172222438e-06	1.15539032349518	up	--	--	Cellular Component: plasmodesma (GO:0009506);; Cellular Component: integral component of membrane (GO:0016021);; Cellular Component: anchored component of plasma membrane (GO:0046658);;	--	--	--	--	Late embryogenesis abundant protein	NDR1/HIN1-like protein 1 OS=Arabidopsis thaliana OX=3702 GN=NHL1 PE=2 SV=1	S	Function unknown	NDR1/HIN1-like protein 1 [Glycine max]
Glyma.20G164700.Wm82.a4.v1	19	7	9	103	42	61	0.603806	0.183794	0.25781	2.63884	1.11443	1.73311	7.66862435096209e-05	2.4673918445266	up	--	--	Molecular Function: chitinase activity (GO:0004568);; Cellular Component: extracellular region (GO:0005576);; Biological Process: carbohydrate metabolic process (GO:0005975);;	K01183|1.2e-199|gmx:547449|K01183 chitinase [EC:3.2.1.14] | (RefSeq) class III acidic endochitinase precursor	Amino sugar and nucleotide sugar metabolism (ko00520)	[M]	Cell wall/membrane/envelope biogenesis	Glycosyl hydrolases family 18	Hevamine-A OS=Hevea brasiliensis OX=3981 PE=1 SV=2	G	Carbohydrate transport and metabolism	class III acidic endochitinase precursor [Glycine max]
Glycine_max_newGene_2820	39	43	39	70	100	105	1.46645	1.41866	1.32747	2.09926	3.1589	3.51778	0.00817517324451163	1.14135466000436	up	--	--	Biological Process: proteasome-mediated ubiquitin-dependent protein catabolic process (GO:0043161);; Cellular Component: Cul4-RING E3 ubiquitin ligase complex (GO:0080008);;	K11801|1.7e-30|gmx:100815163|K11801 DDB1- and CUL4-associated factor 11 | (RefSeq) uncharacterized protein LOC100815163	--	[R]	General function prediction only	--	LEC14B homolog OS=Prunus armeniaca OX=36596 PE=2 SV=1	S	Function unknown	hypothetical protein GLYMA_02G151000 [Glycine max]
Glyma.06G294100.Wm82.a4.v1	69	151	63	996	1594	524	1.21935	2.52817	1.02704	14.4601	24.3138	8.45037	1.23554139947373e-06	3.42885059007933	up	[T]	Signal transduction mechanisms	Cellular Component: membrane (GO:0016020);; Cellular Component: integral component of membrane (GO:0016021);;	K15503|1.8e-132|pvu:PHAVU_011G117400g|K15503 serine/threonine-protein phosphatase 6 regulatory ankyrin repeat subunit B | (RefSeq) hypothetical protein	--	[R]	General function prediction only	Ankyrin repeats (3 copies)	Protein ACCELERATED CELL DEATH 6 OS=Arabidopsis thaliana OX=3702 GN=ACD6 PE=1 SV=1	S	Function unknown	protein ACCELERATED CELL DEATH 6 [Glycine max]
Glyma.14G043300.Wm82.a4.v1	18	34	28	88	62	59	0.241374	0.403662	0.340554	0.941655	0.699039	0.699168	0.00710381763516214	1.33189308431297	up	--	--	Cellular Component: integral component of membrane (GO:0016021);;	K03131|1.7e-13|ghi:107956070|K03131 transcription initiation factor TFIID subunit 6 | (RefSeq) transcription initiation factor TFIID subunit 6b-like	Basal transcription factors (ko03022)	[R]	General function prediction only	Leucine rich repeat	Receptor-like protein 6 OS=Arabidopsis thaliana OX=3702 GN=RLP6 PE=3 SV=1	V	Defense mechanisms	hypothetical protein GLYMA_14G043300 [Glycine max]
Glyma.06G306200.Wm82.a4.v1	14	15	19	116	71	61	0.284107	0.252383	0.365734	2.33422	1.45837	1.3131	2.10806088196054e-06	2.30391554066866	up	--	--	Cellular Component: integral component of membrane (GO:0016021);;	K09422|6.5e-09|rcu:8265812|K09422 transcription factor MYB, plant | (RefSeq) transcription factor DUO1	--	--	--	Plant protein of unknown function	UPF0481 protein At3g47200 OS=Arabidopsis thaliana OX=3702 GN=At3g47200 PE=2 SV=1	S	Function unknown	UPF0481 protein At3g47200 [Glycine max]
Glyma.09G040500.Wm82.a4.v1	8	32	4	352	336	63	0.529367	1.88337	0.236338	19.1112	19.1973	3.78675	0.0014820640404088	4.05205077175661	up	--	--	Molecular Function: protein phosphatase inhibitor activity (GO:0004864);; Biological Process: defense response (GO:0006952);; Biological Process: response to biotic stimulus (GO:0009607);; Biological Process: abscisic acid-activated signaling pathway (GO:0009738);; Molecular Function: abscisic acid binding (GO:0010427);; Molecular Function: signaling receptor activity (GO:0038023);;	--	--	--	--	Pathogenesis-related protein Bet v 1 family	Pathogenesis-related protein 10 OS=Glycine max OX=3847 GN=PR10 PE=2 SV=1	S	Function unknown	pathogenesis-related protein 10 [Glycine max]
Glyma.10G271701.Wm82.a4.v1	17	20	14	63	40	34	0.292331	0.298396	0.210699	0.868031	0.582385	0.516312	0.0291396499774612	1.3601723338967	up	--		Molecular Function: protein kinase activity (GO:0004672);; Molecular Function: ATP binding (GO:0005524);; Cellular Component: integral component of membrane (GO:0016021);;	K13416|1.3e-50|egr:104419928|K13416 brassinosteroid insensitive 1-associated receptor kinase 1 [EC:2.7.10.1 2.7.11.1] | (RefSeq) BRASSINOSTEROID INSENSITIVE 1-associated receptor kinase 1	MAPK signaling pathway - plant (ko04016);; Plant hormone signal transduction (ko04075);; Plant-pathogen interaction (ko04626)	--	--	Protein kinase domain	PR5-like receptor kinase OS=Arabidopsis thaliana OX=3702 GN=PR5K PE=1 SV=1	T	Signal transduction mechanisms	LEAF RUST 10 DISEASE-RESISTANCE LOCUS RECEPTOR-LIKE PROTEIN KINASE-like 2.4 isoform X3 [Glycine max]
Glycine_max_newGene_36	104	230	102	544	466	269	1.61059	3.16437	1.42112	6.74296	6.0816	3.69691	5.59150430343412e-05	1.50358804141598	up	--	--	--	--	--	--	--	Transposase family tnp2	--	T	Signal transduction mechanisms	transposase [Glycine max]
Glyma.07G139400.Wm82.a4.v1	19	14	12	100	118	30	1.69406	1.07574	0.928894	7.19601	8.92726	2.3999	0.000139944547839417	2.40127275234966	up	--	--	Molecular Function: fatty acid binding (GO:0005504);; Biological Process: systemic acquired resistance (GO:0009627);;	--	--	--	--	Probable lipid transfer	--	S	Function unknown	putative lipid-transfer protein DIR1 [Glycine max]
Glyma.20G164900.Wm82.a4.v1	260	507	621	1340	841	1076	9.26113	16.1237	20.0333	38.372	25.3329	34.1697	5.33877481484206e-05	1.18095284532029	up	--	--	Molecular Function: chitinase activity (GO:0004568);; Cellular Component: extracellular region (GO:0005576);; Biological Process: carbohydrate metabolic process (GO:0005975);;	K01183|1.3e-173|gmx:100810929|K01183 chitinase [EC:3.2.1.14] | (RefSeq) putative chitinase precursor	Amino sugar and nucleotide sugar metabolism (ko00520)	[M]	Cell wall/membrane/envelope biogenesis	Glycosyl hydrolases family 18	Acidic endochitinase OS=Cicer arietinum OX=3827 PE=2 SV=1	M	Cell wall/membrane/envelope biogenesis	putative chitinase precursor [Glycine max]
Glyma.10G061700.Wm82.a4.v1	163	205	204	803	340	593	7.15062	7.99271	8.09027	28.2787	12.5878	23.133	8.00174098029249e-08	1.53418693931925	up	--	--	Biological Process: response to stress (GO:0006950);; Biological Process: defense response (GO:0006952);; Biological Process: biological_process (GO:0008150);; Biological Process: response to stimulus (GO:0050896);;	K12173|2.5e-37|gmx:100794341|K12173 BRCA1-A complex subunit BRE | (RefSeq) BRISC and BRCA1-A complex member 2	Homologous recombination (ko03440)	--	--	Thaumatin family	Thaumatin-like protein 1a OS=Malus domestica OX=3750 GN=TL1 PE=1 SV=1	T	Signal transduction mechanisms	thaumatin-like protein 1b [Glycine max]
Glyma.10G185200.Wm82.a4.v1	53	71	71	133	148	136	1.09549	1.30275	1.31654	2.2005	2.57359	2.48877	0.00132782126083552	1.05083048073316	up	--	--	Molecular Function: ATP binding (GO:0005524);; Molecular Function: kinase activity (GO:0016301);;	--	--	--	--	Zeta toxin	Calmodulin calcium-dependent NAD kinase OS=Arabidopsis thaliana OX=3702 GN=NADKC PE=1 SV=1	S	Function unknown	uncharacterized protein LOC100799160 [Glycine max]
Glyma.06G035300.Wm82.a4.v1	94	93	76	310	302	126	1.84455	1.62771	1.35431	4.90259	5.03465	2.20449	0.000232659122384411	1.42778918129592	up	[QV]	Secondary metabolites biosynthesis, transport and catabolism;; Defense mechanisms	Molecular Function: iron ion binding (GO:0005506);; Cellular Component: membrane (GO:0016020);; Cellular Component: integral component of membrane (GO:0016021);; Molecular Function: oxidoreductase activity, acting on paired donors, with incorporation or reduction of molecular oxygen, NAD(P)H as one donor, and incorporation of one atom of oxygen (GO:0016709);; Molecular Function: heme binding (GO:…	K23136|6.0e-156|ghi:107942681|K23136 fraxetin 5-hydroxylase [EC:1.14.14.164] | (RefSeq) cytochrome P450 82C4-like	--	[Q]	Secondary metabolites biosynthesis, transport and catabolism	Cytochrome P450	Cytochrome P450 82A1 (Fragment) OS=Pisum sativum OX=3888 GN=CYP82A1 PE=2 SV=2	Q	Secondary metabolites biosynthesis, transport and catabolism	cytochrome P450 CYP82D47 [Glycine max]
Glyma.11G231500.Wm82.a4.v1	540	596	729	1563	1283	1055	30.4565	29.9163	37.1806	70.6645	61.0363	52.8953	1.21866321085925e-07	1.00819858484587	up	--	--	--	K21994|8.2e-28|bna:106418972|K21994 LOB domain-containing protein 18 | (RefSeq) LOB domain-containing protein 30-like	--	--	--	Lateral organ boundaries (LOB) domain	LOB domain-containing protein 21 OS=Arabidopsis thaliana OX=3702 GN=LBD21 PE=2 SV=1	S	Function unknown	uncharacterized protein LOC100305534 [Glycine max]
Glyma.19G110700.Wm82.a4.v1	92	190	103	261	339	244	2.73708	5.05853	2.76897	6.25861	8.53585	6.48143	0.00164319712947025	1.09603174246877	up	--	--	Cellular Component: cytoplasm (GO:0005737);; Biological Process: carbohydrate metabolic process (GO:0005975);; Molecular Function: carbohydrate binding (GO:0030246);; Molecular Function: glucose-6-phosphate 1-epimerase activity (GO:0047938);;	K01792|1.8e-07|cqi:110692272|K01792 glucose-6-phosphate 1-epimerase [EC:5.1.3.15] | (RefSeq) putative glucose-6-phosphate 1-epimerase	Glycolysis / Gluconeogenesis (ko00010)	--	--	--	Photosynthetic NDH subunit of subcomplex B 2, chloroplastic OS=Arabidopsis thaliana OX=3702 GN=PNSB2 PE=2 SV=1	S	Function unknown	photosynthetic NDH subunit of subcomplex B 2, chloroplastic [Glycine max]
Glyma.05G201300.Wm82.a4.v1	445	742	509	1040	2063	1162	33.1283	49.1379	34.2395	62.0259	129.456	76.8942	2.23758857327882e-05	1.30259391161477	up	[IQ]	Lipid transport and metabolism;; Secondary metabolites biosynthesis, transport and catabolism	Biological Process: fatty acid biosynthetic process (GO:0006633);; Molecular Function: oxidoreductase activity (GO:0016491);; Molecular Function: phosphopantetheine binding (GO:0031177);;	K03955|3.0e-06|sita:101786324|K03955 NADH dehydrogenase (ubiquinone) 1 alpha/beta subcomplex 1, acyl-carrier protein | (RefSeq) acyl carrier protein 2, mitochondrial	Oxidative phosphorylation (ko00190)	[CIQ]	Energy production and conversion;; Lipid transport and metabolism;; Secondary metabolites biosynthesis, transport and catabolism	Phosphopantetheine attachment site	Acyl carrier protein 4, chloroplastic OS=Cuphea lanceolata OX=3930 GN=ACL1 PE=3 SV=1	--	--	acyl carrier protein 1, chloroplastic isoform X2 [Glycine max]
Glyma.13G270100.Wm82.a4.v1	306	408	515	1484	1280	661	7.51172	8.9115	11.4337	29.2419	26.5273	14.4426	1.17679240210352e-06	1.42461299420933	up	--	--	Cellular Component: cellular_component (GO:0005575);; Cellular Component: extracellular region (GO:0005576);; Cellular Component: cell wall (GO:0005618);; Cellular Component: intracellular (GO:0005622);; Cellular Component: cell (GO:0005623);; Cellular Component: cytoplasm (GO:0005737);; Cellular Component: vacuole (GO:0005773);; Cellular Component: vacuolar membrane (GO:0005774);; Cellular Compo…	--	--	--	--	D-mannose binding lectin	EP1-like glycoprotein 4 OS=Arabidopsis thaliana OX=3702 GN=At1g78860 PE=3 SV=1	S	Function unknown	epidermis-specific secreted glycoprotein EP1 [Glycine max]
Glyma.15G089300.Wm82.a4.v1	613	1086	986	2718	3008	1627	17.9928	28.3945	26.1652	63.9897	74.4838	42.462	6.48859329695688e-08	1.41159043922728	up	[IR]	Lipid transport and metabolism;; General function prediction only	Molecular Function: hydrolase activity, acting on ester bonds (GO:0016788);; Molecular Function: 9,9'-dicis-carotene:quinone oxidoreductase activity (GO:0052886);; Molecular Function: 7,9,9'-tricis-neurosporene:quinone oxidoreductase activity (GO:0052887);;	K00679|7.3e-49|cic:CICLE_v10027727mg|K00679 phospholipid:diacylglycerol acyltransferase [EC:2.3.1.158] | (RefSeq) hypothetical protein	Glycerolipid metabolism (ko00561)	--	--	GDSL-like Lipase/Acylhydrolase	GDSL esterase/lipase At1g29670 OS=Arabidopsis thaliana OX=3702 GN=At1g29670 PE=2 SV=1	L	Replication, recombination and repair	GDSL esterase/lipase At1g29670 [Glycine max]
Glyma.05G199000.Wm82.a4.v1	30	34	26	78	75	71	0.504791	0.521147	0.397005	1.3	1.08972	1.10975	0.00405241175421057	1.26198630354667	up	[J]	Translation, ribosomal structure and biogenesis	Molecular Function: hydrolase activity (GO:0016787);;	K02433|4.0e-31|csl:COCSUDRAFT_54845|K02433 aspartyl-tRNA(Asn)/glutamyl-tRNA(Gln) amidotransferase subunit A [EC:6.3.5.6 6.3.5.7] | (RefSeq) glutamyl tRNA amidotransferase, subunit A	Aminoacyl-tRNA biosynthesis (ko00970)	[J]	Translation, ribosomal structure and biogenesis	Amidase	--	J	Translation, ribosomal structure and biogenesis	uncharacterized protein LOC100810067 isoform X1 [Glycine max]
Glyma.09G071400.Wm82.a4.v1	85	135	83	216	280	247	3.46343	4.91348	3.05003	7.10405	9.66623	9.01633	3.96740337224493e-05	1.2534320478833	up	--	--	Biological Process: response to light stimulus (GO:0009416);; Cellular Component: photosystem I (GO:0009522);; Cellular Component: photosystem II (GO:0009523);; Cellular Component: chloroplast thylakoid membrane (GO:0009535);; Biological Process: photosynthesis, light harvesting in photosystem I (GO:0009768);; Cellular Component: integral component of membrane (GO:0016021);; Molecular Function: c…	K08908|3.4e-157|gmx:100800374|K08908 light-harvesting complex I chlorophyll a/b binding protein 2 | (RefSeq) chlorophyll a-b binding protein, chloroplastic-like	Photosynthesis - antenna proteins (ko00196)	--	--	Chlorophyll A-B binding protein	Photosystem I chlorophyll a/b-binding protein 6, chloroplastic OS=Arabidopsis thaliana OX=3702 GN=LHCA6 PE=1 SV=1	C	Energy production and conversion	photosystem I chlorophyll a/b-binding protein 6, chloroplastic-like [Glycine soja]
Glyma.08G068600.Wm82.a4.v1	33	57	59	643	398	268	4.1866	6.47017	6.78672	66.5408	43.3117	30.7239	1.24729994312334e-20	3.0735039469235	up	--	--	--	--	--	--	--	--	--	--	--	hypothetical protein GLYMA_08G068400 [Glycine max]
Glyma.06G229900.Wm82.a4.v1	1152	1738	1751	3273	3846	2532	12.7524	17.1298	17.5255	29.0485	35.9039	24.9209	3.25814966120364e-06	1.01475316532774	up	[C]	Energy production and conversion	Cellular Component: cytosol (GO:0005829);; Biological Process: tricarboxylic acid cycle (GO:0006099);; Molecular Function: phosphoenolpyruvate carboxylase activity (GO:0008964);; Cellular Component: chloroplast (GO:0009507);; Biological Process: carbon fixation (GO:0015977);; Cellular Component: apoplast (GO:0048046);; Biological Process: leaf development (GO:0048366);;	K01595|0.0e+00|gmx:100820574|K01595 phosphoenolpyruvate carboxylase [EC:4.1.1.31] | (RefSeq) phosphoenolpyruvate carboxylase, housekeeping isozyme-like	Pyruvate metabolism (ko00620);; Carbon fixation in photosynthetic organisms (ko00710);; Carbon metabolism (ko01200)	--	--	Phosphoenolpyruvate carboxylase	Phosphoenolpyruvate carboxylase, housekeeping isozyme OS=Glycine max OX=3847 GN=PPC16 PE=2 SV=1	C	Energy production and conversion	phosphoenolpyruvate carboxylase, housekeeping isozyme-like [Glycine max]
Glyma.14G016100.Wm82.a4.v1	35	46	33	130	155	100	1.37826	1.6324	1.16216	4.16769	5.20546	3.53542	5.21226571198454e-06	1.70809351949989	up	--	--	--	--	--	--	--	--	--	--	--	uncharacterized protein LOC100779612 [Glycine max]
Glyma.06G147100.Wm82.a4.v1	7	0	3	216	115	94	0.345632	0	0.120974	9.39508	5.23244	4.54726	5.21530949572777e-16	5.32481859550249	up	--	--	Molecular Function: transcription factor activity, sequence-specific DNA binding (GO:0003700);; Cellular Component: nucleus (GO:0005634);; Molecular Function: sequence-specific DNA binding (GO:0043565);;	K18835|2.7e-21|sind:105176541|K18835 WRKY transcription factor 2 | (RefSeq) probable WRKY transcription factor 2 isoform X1	Plant-pathogen interaction (ko04626)	--	--	WRKY DNA -binding domain	Probable WRKY transcription factor 51 OS=Arabidopsis thaliana OX=3702 GN=WRKY51 PE=1 SV=1	K	Transcription	WRKY transcription factor 51 [Glycine max]
Glyma.20G241700.Wm82.a4.v1	262	479	647	1293	1195	918	12.2474	19.9445	27.3557	48.511	47.1529	38.1968	1.52967434059627e-05	1.25225271245598	up	--	--	Molecular Function: intramolecular lyase activity (GO:0016872);;	K01859|7.2e-127|gmx:732546|K01859 chalcone isomerase [EC:5.5.1.6] | (RefSeq) CHI2-A; chalcone--flavonone isomerase 2-A	Flavonoid biosynthesis (ko00941)	--	--	Chalcone-flavanone isomerase	Chalcone--flavonone isomerase 2-A OS=Glycine max OX=3847 GN=CHI2-A PE=2 SV=1	G	Carbohydrate transport and metabolism	chalcone--flavonone isomerase 2-A [Glycine max]
Glyma.06G317800.Wm82.a4.v1	6	32	5	110	124	37	0.199519	1.07215	0.169078	3.33851	3.97148	1.24525	0.000525202296057182	2.62256590739229	up	--	--	Cellular Component: Hrd1p ubiquitin ligase ERAD-L complex (GO:0000839);; Cellular Component: integral component of endoplasmic reticulum membrane (GO:0030176);; Biological Process: ubiquitin-dependent ERAD pathway (GO:0030433);; Biological Process: endoplasmic reticulum unfolded protein response (GO:0030968);; Molecular Function: misfolded protein binding (GO:0051787);; Molecular Function: ubiqui…	K13989|2.3e-159|gmx:100780491|K13989 Derlin-2/3 | (RefSeq) derlin-1.1	Protein processing in endoplasmic reticulum (ko04141)	[S]	Function unknown	Der1-like family	Derlin-1 OS=Arabidopsis thaliana OX=3702 GN=DER1 PE=2 SV=1	S	Function unknown	derlin-1.1 [Glycine max]
Glyma.04G242100.Wm82.a4.v1	68	56	61	122	150	158	1.1772	0.863836	0.966579	1.73699	2.24402	2.4737	0.000639685935929308	1.16628909463975	up	--	--	Molecular Function: molecular_function (GO:0003674);; Molecular Function: nucleic acid binding (GO:0003676);; Molecular Function: DNA binding (GO:0003677);; Molecular Function: transcription factor activity, sequence-specific DNA binding (GO:0003700);; Molecular Function: binding (GO:0005488);; Cellular Component: cellular_component (GO:0005575);; Cellular Component: intracellular (GO:0005622);; …	K14494|6.1e-61|pxb:103959476|K14494 DELLA protein | (RefSeq) DELLA protein GAI-like	Plant hormone signal transduction (ko04075)	--	--	GRAS domain family	Scarecrow-like protein 1 OS=Arabidopsis thaliana OX=3702 GN=SCL1 PE=2 SV=1	K	Transcription	scarecrow-like protein 1 [Glycine max]
Glyma.17G086900.Wm82.a4.v1	127	132	171	3126	3067	3499	8.12734	6.39364	8.73332	152.095	158.105	184.565	2.64884920406992e-172	4.44471474334778	up	--	--	--	K11550|2.2e-67|gmx:100776032|K11550 kinetochore protein Spc25, animal type | (RefSeq) kinetochore protein SPC25 homolog isoform X2	--	[S]	Function unknown	--	Kinetochore protein SPC25 homolog OS=Arabidopsis thaliana OX=3702 GN=SPC25 PE=1 SV=1	--	--	uncharacterized protein LOC100819597 isoform X1 [Glycine max]
Glyma.17G214100.Wm82.a4.v1	43	15	25	138	63	38	0.7269	0.219542	0.377261	1.89048	0.945059	0.569333	0.0397694462410181	1.42645505165639	up	--		Molecular Function: protein kinase activity (GO:0004672);; Molecular Function: ATP binding (GO:0005524);; Cellular Component: integral component of membrane (GO:0016021);; Molecular Function: polysaccharide binding (GO:0030247);;	K13416|1.5e-46|mdm:103416332|K13416 brassinosteroid insensitive 1-associated receptor kinase 1 [EC:2.7.10.1 2.7.11.1] | (RefSeq) BRASSINOSTEROID INSENSITIVE 1-associated receptor kinase 1-like isoform X1	MAPK signaling pathway - plant (ko04016);; Plant hormone signal transduction (ko04075);; Plant-pathogen interaction (ko04626)	--	--	Protein kinase domain	Rust resistance kinase Lr10 OS=Triticum aestivum OX=4565 GN=LRK10 PE=2 SV=1	T	Signal transduction mechanisms	stress-induced receptor-like kinase isoform X1 [Glycine max]
Glyma.05G139800.Wm82.a4.v1	297	598	470	946	1697	1148	16.2334	29.1133	23.2262	41.4687	78.2339	55.7888	9.02789941220952e-07	1.44809698069054	up	--	--	Cellular Component: integral component of membrane (GO:0016021);; Molecular Function: oxidoreductase activity, acting on NAD(P)H, quinone or similar compound as acceptor (GO:0016655);;	--	--	--	--	NADH dehydrogenase transmembrane subunit	NAD(P)H-quinone oxidoreductase subunit L, chloroplastic OS=Arabidopsis thaliana OX=3702 GN=ndhL PE=2 SV=1	S	Function unknown	putative NADH dehydrogenase transmembrane subunit [Glycine max]
Glyma.01G211400.Wm82.a4.v1	16	40	35	54	67	83	0.964031	2.21012	1.94192	2.70305	3.53112	4.59735	0.0450623380998492	1.13224725108155	up	--	--	Cellular Component: chloroplast stroma (GO:0009570);;	--	--	--	--	--	--	--	--	hypothetical protein GLYMA_01G211400 [Glycine max]
Glyma.18G050400.Wm82.a4.v1	190	308	336	567	653	546	4.96574	7.16809	7.9336	11.8787	14.3945	12.6733	2.41215536141554e-05	1.04252207695277	up	[P]	Inorganic ion transport and metabolism	Molecular Function: cation transmembrane transporter activity (GO:0008324);; Cellular Component: integral component of membrane (GO:0016021);;	--	--	[P]	Inorganic ion transport and metabolism	Cation efflux family	Metal tolerance protein 4 OS=Oryza sativa subsp. japonica OX=39947 GN=MTP4 PE=2 SV=1	P	Inorganic ion transport and metabolism	metal tolerance protein 4-like [Glycine soja]
Glyma.13G325900.Wm82.a4.v1	2186	2873	2900	7178	6538	5178	81.3541	95.1893	97.5683	214.173	205.184	171.322	8.72580335920857e-14	1.19616114147471	up	[G]	Carbohydrate transport and metabolism	Molecular Function: channel activity (GO:0015267);; Cellular Component: integral component of membrane (GO:0016021);;	K09872|6.4e-165|gmx:732581|K09872 aquaporin PIP | (RefSeq) PIP2,2	--	[G]	Carbohydrate transport and metabolism	Major intrinsic protein	Aquaporin PIP2-7 OS=Zea mays OX=4577 GN=PIP2-7 PE=2 SV=1	P	Inorganic ion transport and metabolism	aquaporin PIP2-6 [Glycine max]
Glyma.07G125600.Wm82.a4.v1	18	30	23	175	115	126	1.03057	1.51977	1.17126	8.08605	5.60558	6.45066	1.60719110840702e-11	2.49313053841924	up	--	--	--	--	--	[K]	Transcription	--	--	K	Transcription	uncharacterized protein LOC100775516 [Glycine max]
Glyma.11G207000.Wm82.a4.v1	16	57	29	190	98	93	0.257376	0.836423	0.436458	2.53817	1.37325	1.3697	0.000344837395495223	1.84623596066691	up	--		Molecular Function: protein kinase activity (GO:0004672);; Molecular Function: ATP binding (GO:0005524);; Cellular Component: integral component of membrane (GO:0016021);;	K13416|2.4e-63|cam:101506449|K13416 brassinosteroid insensitive 1-associated receptor kinase 1 [EC:2.7.10.1 2.7.11.1] | (RefSeq) BRASSINOSTEROID INSENSITIVE 1-associated receptor kinase 1	MAPK signaling pathway - plant (ko04016);; Plant hormone signal transduction (ko04075);; Plant-pathogen interaction (ko04626)	--	--	Protein kinase domain	Cysteine-rich receptor-like protein kinase 2 OS=Arabidopsis thaliana OX=3702 GN=CRK2 PE=1 SV=1	T	Signal transduction mechanisms	cysteine-rich receptor-like protein kinase precursor [Glycine max]
Glyma.14G150000.Wm82.a4.v1	185	185	214	508	432	353	10.5151	9.35248	10.9886	23.2012	20.7611	17.8931	5.95181478915587e-07	1.08888042134869	up	--	--	--	--	--	--	--	Protein of unknown function (DUF740)	--	L	Replication, recombination and repair	uncharacterized protein LOC100776432 [Glycine max]
Glyma.05G125800.Wm82.a4.v1	42	59	107	168	240	78	0.829358	1.0449	1.94287	2.71366	4.06639	1.39526	0.0307686711280023	1.18761939661722	up	[C]	Energy production and conversion	Molecular Function: oxidoreductase activity (GO:0016491);; Molecular Function: FAD binding (GO:0071949);;	K22395|4.2e-311|gmx:100782093|K22395 cinnamyl-alcohol dehydrogenase [EC:1.1.1.195] | (RefSeq) berberine bridge enzyme-like 13	Phenylpropanoid biosynthesis (ko00940)	--	--	FAD binding domain	Berberine bridge enzyme-like 13 OS=Arabidopsis thaliana OX=3702 GN=At1g30760 PE=1 SV=1	C	Energy production and conversion	berberine bridge enzyme-like 13 [Glycine max]
Glyma.14G206300.Wm82.a4.v1	15	76	99	280	210	188	0.167934	0.763294	1.00487	2.53076	1.9997	1.88426	0.000525202296057182	1.79739879933693	up	[T]	Signal transduction mechanisms	Molecular Function: transmembrane receptor protein serine/threonine kinase activity (GO:0004675);; Molecular Function: ATP binding (GO:0005524);; Cellular Component: plasma membrane (GO:0005886);; Biological Process: protein phosphorylation (GO:0006468);; Cellular Component: integral component of membrane (GO:0016021);;	K13430|1.8e-67|oeu:111396104|K13430 serine/threonine-protein kinase PBS1 [EC:2.7.11.1] | (RefSeq) serine/threonine-protein kinase PBS1-like	Plant-pathogen interaction (ko04626)	--	--	Protein tyrosine and serine/threonine kinase	Probable LRR receptor-like serine/threonine-protein kinase At1g06840 OS=Arabidopsis thaliana OX=3702 GN=At1g06840 PE=1 SV=2	T	Signal transduction mechanisms	putative LRR receptor-like serine/threonine-protein kinase isoform B [Glycine soja]
Glyma.15G076500.Wm82.a4.v1	798	1166	779	3743	1743	3068	72.3163	94.0533	63.7908	272.028	133.264	247.283	3.12504368976772e-10	1.57700492798576	up	--	--	--	--	--	--	--	Dormancy/auxin associated protein	Dormancy-associated protein 1 OS=Pisum sativum OX=3888 GN=DRM1 PE=2 SV=1	S	Function unknown	hypothetical protein GLYMA_15G076500 [Glycine max]
Glyma.13G267851.Wm82.a4.v1	17256	24716	24910	73311	88456	58367	539.462	687.676	703.765	1836.75	2331.22	1621.71	8.94958743772233e-19	1.67715021274904	up	--	--	Molecular Function: gamma-glutamyl-peptidase activity (GO:0034722);;	K01307|8.1e-199|gmx:547881|K01307 gamma-glutamyl hydrolase [EC:3.4.19.9] | (RefSeq) GH; gamma-glutamyl hydrolase precursor	Folate biosynthesis (ko00790)	[H]	Coenzyme transport and metabolism	Peptidase C26	Gamma-glutamyl hydrolase OS=Glycine max OX=3847 PE=2 SV=1	H	Coenzyme transport and metabolism	gamma-glutamyl hydrolase precursor [Glycine max]
Glyma.02G042000.Wm82.a4.v1	13	17	19	42	43	53	0.331955	0.379548	0.422089	0.856606	0.918534	1.20254	0.0137493369593065	1.44762801453468	up	[E]	Amino acid transport and metabolism	Cellular Component: cytosol (GO:0005829);; Biological Process: cysteine biosynthetic process from serine (GO:0006535);; Molecular Function: serine O-acetyltransferase activity (GO:0009001);;	K00640|1.4e-229|gmx:100812677|K00640 serine O-acetyltransferase [EC:2.3.1.30] | (RefSeq) serine acetyltransferase 2 isoform X2	Cysteine and methionine metabolism (ko00270);; Sulfur metabolism (ko00920);; Carbon metabolism (ko01200);; Biosynthesis of amino acids (ko01230)	[E]	Amino acid transport and metabolism	Serine acetyltransferase, N-terminal	Serine acetyltransferase 4 OS=Arabidopsis thaliana OX=3702 GN=SAT4 PE=1 SV=1	E	Amino acid transport and metabolism	serine acetyltransferase 2 isoform X1 [Glycine max]
Glyma.13G255300.Wm82.a4.v1	86	202	197	641	555	428	2.57255	5.37885	5.31688	15.375	13.9917	11.3723	1.70264184531955e-08	1.70013978115334	up	[G]	Carbohydrate transport and metabolism	Molecular Function: zinc ion binding (GO:0008270);; Molecular Function: cinnamyl-alcohol dehydrogenase activity (GO:0045551);; Molecular Function: sinapyl alcohol dehydrogenase activity (GO:0052747);;	K00083|1.4e-209|gmx:100806165|K00083 cinnamyl-alcohol dehydrogenase [EC:1.1.1.195] | (RefSeq) probable cinnamyl alcohol dehydrogenase 1	Phenylpropanoid biosynthesis (ko00940)	[Q]	Secondary metabolites biosynthesis, transport and catabolism	Alcohol dehydrogenase GroES-like domain	Probable cinnamyl alcohol dehydrogenase 1 OS=Arabidopsis thaliana OX=3702 GN=CAD1 PE=2 SV=1	Q	Secondary metabolites biosynthesis, transport and catabolism	probable cinnamyl alcohol dehydrogenase 1 [Glycine max]
Glyma.02G028700.Wm82.a4.v1	398	400	607	2520	1445	653	10.914	9.74881	15.033	55.3704	33.3876	15.907	0.0191928874498135	1.64317263217489	up	--	--	Molecular Function: metalloendopeptidase activity (GO:0004222);; Molecular Function: zinc ion binding (GO:0008270);; Cellular Component: integral component of membrane (GO:0016021);; Biological Process: extracellular matrix organization (GO:0030198);; Biological Process: collagen catabolic process (GO:0030574);; Cellular Component: extracellular matrix (GO:0031012);;	K07761|4.5e-36|ath:AT1G59970|K07761 metalloendoproteinase 5-MMP [EC:3.4.24.-] | (RefSeq) Matrixin family protein	--	[OW]	Posttranslational modification, protein turnover, chaperones;; Extracellular structures	Matrixin	Metalloendoproteinase 5-MMP OS=Arabidopsis thaliana OX=3702 GN=5MMP PE=1 SV=1	O	Posttranslational modification, protein turnover, chaperones	metalloendoproteinase 5-MMP [Glycine max]
Glyma.15G162600.Wm82.a4.v1	96	71	109	221	245	167	1.06872	0.705129	1.09774	2.01578	2.36005	1.66014	0.000393778288014375	1.1426306938743	up	[P]	Inorganic ion transport and metabolism	Molecular Function: ATP binding (GO:0005524);; Cellular Component: plasma membrane (GO:0005886);; Molecular Function: hydrogen-exporting ATPase activity, phosphorylative mechanism (GO:0008553);; Cellular Component: integral component of membrane (GO:0016021);; Molecular Function: ATPase activity (GO:0016887);; Biological Process: regulation of intracellular pH (GO:0051453);; Biological Process: h…	K01535|0.0e+00|gmx:100804422|K01535 H+-transporting ATPase [EC:7.1.2.1] | (RefSeq) plasma membrane ATPase 4	Oxidative phosphorylation (ko00190)	[P]	Inorganic ion transport and metabolism	E1-E2 ATPase	Plasma membrane ATPase 4 OS=Nicotiana plumbaginifolia OX=4092 GN=PMA4 PE=2 SV=1	P	Inorganic ion transport and metabolism	plasma membrane ATPase 4 [Glycine max]
Glyma.07G266000.Wm82.a4.v1	263	284	310	953	717	561	24.4921	23.5444	26.0519	71.2119	56.2819	46.4102	7.26444851217736e-10	1.31934272568486	up	--	--	Molecular Function: cysteine-type endopeptidase inhibitor activity (GO:0004869);;	K13899|2.4e-22|fve:101292381|K13899 cystatin-C | (RefSeq) cysteine proteinase inhibitor 5-like	--	--	--	Aspartic acid proteinase inhibitor	Cysteine proteinase inhibitor 1 OS=Actinidia chinensis var. chinensis OX=1590841 GN=CYT1 PE=1 SV=2	G	Carbohydrate transport and metabolism	cysteine proteinase inhibitor 5 [Glycine max]
Glyma.06G195200.Wm82.a4.v1	48	131	104	212	429	207	2.77945	6.7494	5.46892	9.87674	21.0678	10.694	0.000369091328617784	1.56371748525772	up	--	--	Cellular Component: chloroplast thylakoid membrane (GO:0009535);; Biological Process: photosynthetic electron transport in photosystem I (GO:0009773);; Cellular Component: NAD(P)H dehydrogenase complex (plastoquinone) (GO:0010598);;	--	--	--	--	--	Photosynthetic NDH subunit of subcomplex B 4, chloroplastic OS=Arabidopsis thaliana OX=3702 GN=PNSB4 PE=2 SV=1	--	--	photosynthetic NDH subunit of subcomplex B 4, chloroplastic [Glycine max]
Glyma.10G222500.Wm82.a4.v1	255	375	556	999	957	764	7.73539	10.1342	15.2553	24.3058	24.4876	20.6099	2.05068782466882e-05	1.15273115238911	up	--	--	Molecular Function: peroxidase activity (GO:0004601);; Cellular Component: extracellular region (GO:0005576);; Biological Process: response to oxidative stress (GO:0006979);; Cellular Component: plant-type cell wall (GO:0009505);; Cellular Component: plasmodesma (GO:0009506);; Molecular Function: heme binding (GO:0020037);; Biological Process: hydrogen peroxide catabolic process (GO:0042744);; Mo…	K00430|4.7e-202|gmx:100804126|K00430 peroxidase [EC:1.11.1.7] | (RefSeq) peroxidase 12	Phenylpropanoid biosynthesis (ko00940)	--	--	Peroxidase	Peroxidase 12 OS=Arabidopsis thaliana OX=3702 GN=PER12 PE=1 SV=1	Q	Secondary metabolites biosynthesis, transport and catabolism	peroxidase 12 [Glycine max]
Glyma.15G172600.Wm82.a4.v1	58	43	75	416	351	189	1.72105	1.12563	1.99736	9.91201	8.81336	4.99542	4.97455475065875e-12	2.37810631541872	up	[T]	Signal transduction mechanisms	Molecular Function: protein serine/threonine kinase activity (GO:0004674);; Molecular Function: MAP kinase kinase activity (GO:0004708);; Molecular Function: ATP binding (GO:0005524);;	K20603|2.4e-209|gmx:100789241|K20603 mitogen-activated protein kinase kinase 2 [EC:2.7.12.2] | (RefSeq) mitogen-activated protein kinase kinase 2 isoform X1	MAPK signaling pathway - plant (ko04016)	[T]	Signal transduction mechanisms	Protein kinase domain	Mitogen-activated protein kinase kinase 2 OS=Arabidopsis thaliana OX=3702 GN=MKK2 PE=1 SV=2	T	Signal transduction mechanisms	mitogen-activated protein kinase kinase 2 isoform X1 [Glycine max]
Glyma.17G064600.Wm82.a4.v1	407	629	855	1621	1329	1159	7.71157	10.6079	14.6584	24.6521	21.2554	19.5491	2.57852500648081e-05	1.0712192576815	up	[IQ]	Lipid transport and metabolism;; Secondary metabolites biosynthesis, transport and catabolism	Molecular Function: CoA-ligase activity (GO:0016405);;	K01904|7.5e-311|gmx:548034|K01904 4-coumarate--CoA ligase [EC:6.2.1.12] | (RefSeq) 4CL1; 4-coumarate:coenzyme A ligase	Ubiquinone and other terpenoid-quinone biosynthesis (ko00130);; Phenylpropanoid biosynthesis (ko00940)	[I]	Lipid transport and metabolism	AMP-binding enzyme	4-coumarate--CoA ligase OS=Vanilla planifolia OX=51239 GN=4CL PE=3 SV=1	I	Lipid transport and metabolism	4-coumarate--CoA ligase 1-like [Glycine soja]
Glyma.13G340500.Wm82.a4.v1	4	2	7	216	121	53	0.095345	0.027163	0.154939	4.67889	2.74178	1.2553	5.70867688399567e-13	4.82997168403274	up	--	--	Molecular Function: ATP:ADP antiporter activity (GO:0005471);; Cellular Component: mitochondrial inner membrane (GO:0005743);; Cellular Component: integral component of membrane (GO:0016021);;	K05863|5.4e-223|gmx:100800843|K05863 solute carrier family 25 (mitochondrial adenine nucleotide translocator), member 4/5/6/31 | (RefSeq) ADP,ATP carrier protein 1, mitochondrial	--	[C]	Energy production and conversion	Mitochondrial carrier protein	ADP,ATP carrier protein, mitochondrial OS=Solanum tuberosum OX=4113 GN=ANT PE=2 SV=1	C	Energy production and conversion	ADP,ATP carrier protein 1, mitochondrial [Glycine max]
Glyma.11G244000.Wm82.a4.v1	177	124	119	449	418	303	4.27695	2.62374	2.53736	8.7148	8.38487	6.50281	2.97753981360152e-07	1.41263387691588	up	--	--	Cellular Component: integral component of membrane (GO:0016021);;	K16280|1.2e-266|gmx:100820356|K16280 E3 ubiquitin-protein ligase RGLG [EC:2.3.2.27] | (RefSeq) E3 ubiquitin-protein ligase RGLG5 isoform X1	--	[T]	Signal transduction mechanisms	Copine	E3 ubiquitin-protein ligase RGLG5 OS=Arabidopsis thaliana OX=3702 GN=RGLG5 PE=1 SV=1	O	Posttranslational modification, protein turnover, chaperones	E3 ubiquitin-protein ligase RGLG5 isoform X1 [Glycine max]
Glyma.01G172600.Wm82.a4.v1	42	61	60	238	242	107	1.38885	1.81939	1.7984	6.38837	6.85524	3.1855	4.2484811078323e-06	1.79809780497887	up	[R]	General function prediction only	--	K23050|3.5e-180|gmx:547659|K23050 phenylcoumaran benzylic ether reductase [EC:1.3.1.-] | (RefSeq) NADPH:isoflavone reductase	--	--	--	NmrA-like family	Isoflavone reductase OS=Glycine max OX=3847 GN=IFR PE=1 SV=1	S	Function unknown	NADPH:isoflavone reductase [Glycine max]
Glyma.08G110420.Wm82.a4.v1	64	193	263	782	720	517	1.7424	4.73319	6.54612	17.2754	16.7223	12.6622	0.00546650199295872	1.92113363096457	up	[Q]	Secondary metabolites biosynthesis, transport and catabolism	Biological Process: biosynthetic process (GO:0009058);; Molecular Function: naringenin-chalcone synthase activity (GO:0016210);;	K00660|3.7e-224|gmx:732575|K00660 chalcone synthase [EC:2.3.1.74] | (RefSeq) GMACHS1; chalcone synthase 1	Flavonoid biosynthesis (ko00941);; Circadian rhythm - plant (ko04712)	--	--	Chalcone and stilbene synthases, N-terminal domain	Chalcone synthase 1 OS=Glycine max OX=3847 GN=CHS1 PE=3 SV=1	H	Coenzyme transport and metabolism	chalcone synthase 1 [Glycine max]
Glyma.07G140700.Wm82.a4.v1	28	61	97	141	155	146	1.32151	2.55399	4.12064	5.3421	6.16458	6.11982	0.00871938201345231	1.21370186630729	up	[O]	Posttranslational modification, protein turnover, chaperones	Molecular Function: transferase activity (GO:0016740);;	K00799|2.7e-126|gmx:100805827|K00799 glutathione S-transferase [EC:2.5.1.18] | (RefSeq) probable glutathione S-transferase	Glutathione metabolism (ko00480)	[O]	Posttranslational modification, protein turnover, chaperones	Glutathione S-transferase, N-terminal domain	Probable glutathione S-transferase OS=Glycine max OX=3847 GN=HSP26-A PE=2 SV=1	O	Posttranslational modification, protein turnover, chaperones	probable glutathione S-transferase [Glycine max]
Glyma.07G053300.Wm82.a4.v1	294	339	431	1206	1078	898	24.9371	25.6544	33.096	82.1877	77.2864	67.9022	3.36164705566398e-16	1.52777270534699	up	--	--	Molecular Function: calcium ion binding (GO:0005509);;	K24345|8.9e-63|gmx:100801586|K24345 calcium-binding protein KIC and related proteins | (RefSeq) uncharacterized protein LOC100801586	--	[ZD]	Cytoskeleton;; Cell cycle control, cell division, chromosome partitioning	EF-hand domain pair	Calcium-binding protein KIC OS=Arabidopsis thaliana OX=3702 GN=KIC PE=1 SV=2	--	--	uncharacterized protein LOC100801586 [Glycine max]
Glyma.08G201300.Wm82.a4.v1	463	624	667	1396	1212	1139	4.82196	5.83704	5.24016	8.47464	7.69284	8.15064	1.09386543324424e-09	1.04445490556387	up	[T]	Signal transduction mechanisms	Molecular Function: ATP binding (GO:0005524);; Cellular Component: plasma membrane (GO:0005886);; Cellular Component: integral component of membrane (GO:0016021);; Molecular Function: ATPase activity (GO:0016887);; Molecular Function: ATPase activity, coupled to transmembrane movement of substances (GO:0042626);; Biological Process: transmembrane transport (GO:0055085);;	K08712|4.6e-142|gsl:Gasu_29800|K08712 ATP-binding cassette, subfamily G (WHITE), member 2, SNQ2 | (RefSeq) ABC transporter, ATP-binding protein	ABC transporters (ko02010)	[Q]	Secondary metabolites biosynthesis, transport and catabolism	ABC-2 type transporter	ABC transporter G family member 36 OS=Arabidopsis thaliana OX=3702 GN=ABCG36 PE=1 SV=1	Q	Secondary metabolites biosynthesis, transport and catabolism	ABC transporter G family member 36 [Glycine max]
Glyma.16G062600.Wm82.a4.v1	8	37	62	135	208	79	0.184662	0.772665	1.31329	2.55712	4.15692	1.65021	0.00222628017522974	1.95789656391184	up	--	--	Biological Process: amino acid transmembrane transport (GO:0003333);; Cellular Component: plasma membrane (GO:0005886);; Molecular Function: amino acid transmembrane transporter activity (GO:0015171);; Cellular Component: integral component of membrane (GO:0016021);;	K19476|1.8e-25|cic:CICLE_v10026997mg|K19476 vacuolar protein sorting-associated protein IST1 | (RefSeq) hypothetical protein	Endocytosis (ko04144)	[E]	Amino acid transport and metabolism	Transmembrane amino acid transporter protein	Lysine histidine transporter 1 OS=Arabidopsis thaliana OX=3702 GN=LHT1 PE=1 SV=1	E	Amino acid transport and metabolism	lysine histidine transporter 1 [Glycine max]
Glyma.05G042900.Wm82.a4.v1	22	29	27	61	52	52	1.82406	2.16374	2.05094	4.11766	3.69957	3.8968	0.0492386368796175	1.02817807530741	up	--	--	--	--	--	--	--	--	--	--	--	hypothetical protein glysoja_016697 [Glycine soja]
Glyma.08G287500.Wm82.a4.v1	687	1195	1324	2160	3257	1893	11.7281	18.1546	20.4183	29.5512	46.8814	28.7172	4.61691085552563e-05	1.15780474499805	up	--	--	--	K06699|9.1e-23|smo:SELMODRAFT_440226|K06699 proteasome activator subunit 4 | (RefSeq) hypothetical protein	Proteasome (ko03050)	--	--	BURP domain	Polygalacturonase-1 non-catalytic subunit beta OS=Solanum lycopersicum OX=4081 GN=GP1 PE=1 SV=1	S	Function unknown	polygalacturonase 1 beta-like protein 3 [Glycine max]
Glyma.15G062500.Wm82.a4.v1	4	38	26	262	220	91	0.229413	2.15183	1.4857	13.5948	12.009	5.22236	0.00435745167184172	3.0409953411029	up	[S]	Function unknown	Cellular Component: extracellular space (GO:0005615);;	K13449|8.9e-95|gmx:100806194|K13449 pathogenesis-related protein 1 | (RefSeq) pathogenesis-related protein 1	MAPK signaling pathway - plant (ko04016);; Plant hormone signal transduction (ko04075);; Plant-pathogen interaction (ko04626)	[S]	Function unknown	Cysteine-rich secretory protein family	Pathogenesis-related protein 1 OS=Arabidopsis thaliana OX=3702 GN=PRB1 PE=2 SV=1	--	--	pathogenesis-related protein 1 precursor [Glycine max]
Glyma.04G055400.Wm82.a4.v1	108	150	205	359	647	340	5.34135	6.61372	9.15934	14.2669	27.0754	14.984	1.22803303241887e-05	1.5088616306191	up	--	--	Cellular Component: chloroplast (GO:0009507);; Cellular Component: NAD(P)H dehydrogenase complex (plastoquinone) (GO:0010598);; Cellular Component: integral component of membrane (GO:0016021);;	K23052|1.6e-112|gmx:100793741|K23052 NAD(P)H-quinone oxidoreductase subunit U, chloroplastic [EC:1.6.5.-] | (RefSeq) NAD(P)H-quinone oxidoreductase subunit U, chloroplastic	--	--	--	--	NAD(P)H-quinone oxidoreductase subunit U, chloroplastic OS=Arabidopsis thaliana OX=3702 GN=ndhU PE=1 SV=1	S	Function unknown	NAD(P)H-quinone oxidoreductase subunit U, chloroplastic [Glycine max]
Glyma.17G185000.Wm82.a4.v1	87	69	90	190	177	153	4.23447	2.97722	3.96607	7.45857	7.32187	6.66298	0.000775897708187273	1.02175338875189	up	--	--	Molecular Function: DNA binding (GO:0003677);; Cellular Component: nucleus (GO:0005634);; Biological Process: regulation of transcription, DNA-templated (GO:0006355);;	--	--	--	--	No apical meristem (NAM) protein	NAC domain-containing protein 83 OS=Arabidopsis thaliana OX=3702 GN=NAC083 PE=1 SV=1	K	Transcription	uncharacterized protein LOC100815663 [Glycine max]
Glyma.14G200200.Wm82.a4.v1	114	112	128	330	248	235	2.10626	1.8439	2.14687	4.92183	3.88727	3.87937	4.50792123081972e-06	1.13906272423255	up	--	--	Molecular Function: transcription factor activity, sequence-specific DNA binding (GO:0003700);; Cellular Component: nucleus (GO:0005634);; Molecular Function: sequence-specific DNA binding (GO:0043565);;	K13424|0.0e+00|gmx:100127393|K13424 WRKY transcription factor 33 | (RefSeq) WRKY49; WRKY transcription factor 49	MAPK signaling pathway - plant (ko04016);; Plant-pathogen interaction (ko04626)	--	--	WRKY DNA -binding domain	WRKY transcription factor WRKY24 OS=Oryza sativa subsp. japonica OX=39947 GN=WRKY24 PE=2 SV=1	K	Transcription	WRKY transcription factor 49 [Glycine max]
Glyma.01G218600.Wm82.a4.v1	119	143	158	485	472	374	2.3651	2.71342	2.98633	8.00603	8.39118	6.92754	4.23641011774096e-14	1.61293701702171	up	--	--	Cellular Component: integral component of membrane (GO:0016021);;	K15015|2.3e-293|gmx:100816368|K15015 solute carrier family 32 (vesicular inhibitory amino acid transporter) | (RefSeq) amino acid transporter AVT1A	--	[E]	Amino acid transport and metabolism	Transmembrane amino acid transporter protein	Amino acid transporter AVT1A OS=Arabidopsis thaliana OX=3702 GN=AVT1A PE=2 SV=2	E	Amino acid transport and metabolism	amino acid transporter AVT1A [Glycine max]
Glyma.14G046000.Wm82.a4.v1	50	53	79	202	160	129	0.641076	0.595073	0.911187	2.07518	1.72666	1.4639	6.00268742285429e-05	1.37473832877924	up	--	--	Cellular Component: integral component of membrane (GO:0016021);;	K13466|4.5e-17|tcc:18605675|K13466 EIX receptor 1/2 | (RefSeq) probable LRR receptor-like serine/threonine-protein kinase At4g36180	Plant-pathogen interaction (ko04626)	[R]	General function prediction only	Leucine rich repeat	Receptor-like protein 6 OS=Arabidopsis thaliana OX=3702 GN=RLP6 PE=3 SV=1	V	Defense mechanisms	hypothetical protein GLYMA_14G046000 [Glycine max]
Glyma.10G025700.Wm82.a4.v1	34	68	35	130	109	137	0.961636	1.71174	0.885808	2.9736	2.62038	3.47097	0.000431767878594255	1.40996255120237	up	--	--	Molecular Function: protein binding (GO:0005515);;	K14495|4.2e-07|smo:SELMODRAFT_423923|K14495 F-box protein GID2 | (RefSeq) GID2a-1; hypothetical protein	Plant hormone signal transduction (ko04075)	--	--	F-box domain	F-box protein At2g27310 OS=Arabidopsis thaliana OX=3702 GN=At2g27310 PE=2 SV=1	S	Function unknown	F-box protein At2g27310 [Glycine max]
Glyma.19G133000.Wm82.a4.v1	83	71	87	234	181	186	0.768812	0.573906	0.723257	1.73646	1.4175	1.5299	5.48426896385753e-06	1.25752167697372	up	--	--	Molecular Function: calmodulin binding (GO:0005516);; Cellular Component: plasma membrane (GO:0005886);;	--	--	--	--	Plant calmodulin-binding domain	Calmodulin binding protein PICBP OS=Arabidopsis thaliana OX=3702 GN=PICBP PE=2 SV=1	S	Function unknown	calmodulin binding protein PICBP [Glycine max]
Glyma.10G156200.Wm82.a4.v1	75	103	86	156	253	167	1.80901	2.20817	1.87178	3.03123	5.15685	3.58339	0.00185215348692487	1.08801619352612	up	--		Molecular Function: transmembrane receptor protein serine/threonine kinase activity (GO:0004675);; Molecular Function: ATP binding (GO:0005524);; Cellular Component: plasma membrane (GO:0005886);; Biological Process: protein phosphorylation (GO:0006468);; Cellular Component: integral component of membrane (GO:0016021);;	K13430|3.8e-76|pda:103708100|K13430 serine/threonine-protein kinase PBS1 [EC:2.7.11.1] | (RefSeq) serine/threonine-protein kinase PBS1-like	Plant-pathogen interaction (ko04626)	[T]	Signal transduction mechanisms	Protein tyrosine and serine/threonine kinase	Receptor-like serine/threonine-protein kinase ALE2 OS=Arabidopsis thaliana OX=3702 GN=ALE2 PE=1 SV=1	T	Signal transduction mechanisms	probable serine/threonine-protein kinase PBL7 [Glycine max]
Glyma.12G171700.Wm82.a4.v1	26	24	31	65	53	53	0.554204	0.431784	0.576799	1.11014	0.951964	0.98333	0.049061617350409	1.0203573825888	up	--	--	Molecular Function: metal ion binding (GO:0046872);;	K12309|2.8e-83|lja:Lj3g3v0323160.1|K12309 beta-galactosidase [EC:3.2.1.23] | (RefSeq) Lj3g3v0323160.1; -	Galactose metabolism (ko00052);; Other glycan degradation (ko00511);; Glycosaminoglycan degradation (ko00531);; Sphingolipid metabolism (ko00600);; Glycosphingolipid biosynthesis - ganglio series (ko00604)	[R]	General function prediction only	Zinc-finger double-stranded RNA-binding	Zinc finger protein JACKDAW OS=Arabidopsis thaliana OX=3702 GN=JKD PE=1 SV=1	S	Function unknown	protein indeterminate-domain 9 [Glycine max]
Glyma.19G014200.Wm82.a4.v1	6	13	15	59	50	56	0.282264	0.606074	0.736292	2.57218	2.30341	2.72086	0.000100255982118579	2.23245308627311	up	[O]	Posttranslational modification, protein turnover, chaperones	Molecular Function: metalloendopeptidase activity (GO:0004222);; Molecular Function: zinc ion binding (GO:0008270);; Biological Process: extracellular matrix organization (GO:0030198);; Biological Process: collagen catabolic process (GO:0030574);; Cellular Component: extracellular matrix (GO:0031012);;	K07999|1.7e-20|ini:109156150|K07999 matrix metalloproteinase-20 (enamelysin) [EC:3.4.24.-] | (RefSeq) metalloendoproteinase 4-MMP	--	[OW]	Posttranslational modification, protein turnover, chaperones;; Extracellular structures	Putative peptidoglycan binding domain	Metalloendoproteinase 5-MMP OS=Arabidopsis thaliana OX=3702 GN=5MMP PE=1 SV=1	O	Posttranslational modification, protein turnover, chaperones	metalloendoproteinase 1 [Glycine max]
Glyma.05G068000.Wm82.a4.v1	136	172	107	415	191	279	2.65559	2.98653	1.88096	6.50647	3.14794	4.84394	0.00300527313841805	1.0227386060117	up	[G]	Carbohydrate transport and metabolism	Biological Process: polysaccharide catabolic process (GO:0000272);; Molecular Function: beta-amylase activity (GO:0016161);; Molecular Function: amylopectin maltohydrolase activity (GO:0102229);;	K01177|0.0e+00|gmx:100818063|K01177 beta-amylase [EC:3.2.1.2] | (RefSeq) beta-amylase 3, chloroplastic	Starch and sucrose metabolism (ko00500)	--	--	Glycosyl hydrolase family 14	Beta-amylase 3, chloroplastic OS=Arabidopsis thaliana OX=3702 GN=BAM3 PE=1 SV=3	G	Carbohydrate transport and metabolism	beta-amylase 3, chloroplastic [Glycine max]
Glyma.08G292300.Wm82.a4.v1	146	233	311	681	574	540	4.21042	5.97386	8.10291	15.7724	13.9778	13.8525	3.53298388135933e-07	1.3321927421465	up	[O]	Posttranslational modification, protein turnover, chaperones	Molecular Function: metalloendopeptidase activity (GO:0004222);; Molecular Function: zinc ion binding (GO:0008270);; Biological Process: extracellular matrix organization (GO:0030198);; Biological Process: collagen catabolic process (GO:0030574);; Cellular Component: extracellular matrix (GO:0031012);;	K07761|2.4e-100|han:110896101|K07761 metalloendoproteinase 5-MMP [EC:3.4.24.-] | (RefSeq) metalloendoproteinase 5-MMP-like	--	[OW]	Posttranslational modification, protein turnover, chaperones;; Extracellular structures	Matrixin	Metalloendoproteinase 2-MMP OS=Arabidopsis thaliana OX=3702 GN=2MMP PE=1 SV=1	O	Posttranslational modification, protein turnover, chaperones	metalloendoproteinase 2-MMP [Glycine max]
Glyma.06G175100.Wm82.a4.v1	92	81	111	491	468	219	1.55692	1.21873	1.69684	6.66839	6.68633	3.29657	1.15533417410172e-09	1.99318459110814	up	[T]	Signal transduction mechanisms	Molecular Function: protein serine/threonine kinase activity (GO:0004674);; Molecular Function: ATP binding (GO:0005524);; Cellular Component: plasma membrane (GO:0005886);; Cellular Component: integral component of membrane (GO:0016021);; Biological Process: protein autophosphorylation (GO:0046777);;	K13415|2.6e-54|pda:103720660|K13415 protein brassinosteroid insensitive 1 [EC:2.7.10.1 2.7.11.1] | (RefSeq) brassinosteroid LRR receptor kinase BRI1-like	Plant hormone signal transduction (ko04075)	--	--	Protein kinase domain	Leucine-rich repeat receptor-like serine/threonine/tyrosine-protein kinase SOBIR1 OS=Arabidopsis thaliana OX=3702 GN=SOBIR1 PE=1 SV=1	T	Signal transduction mechanisms	leucine-rich repeat receptor-like serine/threonine/tyrosine-protein kinase SOBIR1 [Glycine max]
Glyma.18G148700.Wm82.a4.v1	41	55	31	147	62	103	0.605291	0.722651	0.413921	1.76263	0.778467	1.37271	0.0108530865311623	1.22735063547245	up	[HI]	Coenzyme transport and metabolism;; Lipid transport and metabolism	Molecular Function: 1-deoxy-D-xylulose-5-phosphate synthase activity (GO:0008661);; Biological Process: terpenoid biosynthetic process (GO:0016114);; Molecular Function: transferase activity, transferring aldehyde or ketonic groups (GO:0016744);;	K01662|0.0e+00|gmx:100814637|K01662 1-deoxy-D-xylulose-5-phosphate synthase [EC:2.2.1.7] | (RefSeq) probable 1-deoxy-D-xylulose-5-phosphate synthase 2, chloroplastic	Thiamine metabolism (ko00730);; Terpenoid backbone biosynthesis (ko00900)	[G]	Carbohydrate transport and metabolism	1-deoxy-D-xylulose-5-phosphate synthase	Probable 1-deoxy-D-xylulose-5-phosphate synthase 2, chloroplastic OS=Oryza sativa subsp. japonica OX=39947 GN=Os07g0190000 PE=2 SV=1	G	Carbohydrate transport and metabolism	probable 1-deoxy-D-xylulose-5-phosphate synthase 2, chloroplastic [Glycine max]
Glyma.11G071100.Wm82.a4.v1	21	72	87	210	140	103	1.88229	5.93263	7.29829	15.6767	10.9938	8.49066	0.0168043422556745	1.28455610836286	up	--	--	--	--	--	--	--	--	--	S	Function unknown	uncharacterized protein LOC100783478 [Glycine max]
Glyma.18G204400.Wm82.a4.v1	14	18	25	72	52	40	0.134249	0.153215	0.227851	0.577551	0.441107	0.357615	0.0104596430827224	1.46694014706781	up	--	--	Cellular Component: integral component of membrane (GO:0016021);;	K13466|5.5e-12|pmum:103343029|K13466 EIX receptor 1/2 | (RefSeq) probable LRR receptor-like serine/threonine-protein kinase At4g36180	Plant-pathogen interaction (ko04626)	[R]	General function prediction only	Leucine rich repeat	Receptor-like protein 7 OS=Arabidopsis thaliana OX=3702 GN=RLP7 PE=3 SV=2	S	Function unknown	hypothetical protein GLYMA_18G204400 [Glycine max]
Glyma.07G034800.Wm82.a4.v1	29575	35100	37859	74121	72681	71415	399.88	420.89	441.16	770.97	785.195	833.073	1.9842522092172e-17	1.04077345721389	up	--	--	Molecular Function: oxidoreductase activity, acting on single donors with incorporation of molecular oxygen, incorporation of two atoms of oxygen (GO:0016702);; Biological Process: oxylipin biosynthetic process (GO:0031408);; Biological Process: lipid oxidation (GO:0034440);; Molecular Function: metal ion binding (GO:0046872);;	K15718|0.0e+00|gmx:100127399|K15718 linoleate 9S-lipoxygenase [EC:1.13.11.58] | (RefSeq) LOX9; lipoxygenase-9	Linoleic acid metabolism (ko00591)	--	--	Lipoxygenase	Linoleate 9S-lipoxygenase 1 OS=Phaseolus vulgaris OX=3885 GN=LOXA PE=3 SV=1	E	Amino acid transport and metabolism	lipoxygenase-9 [Glycine max]
Glyma.08G200100.Wm82.a4.v1	14234	20679	56567	125573	98809	85261	598.529	773.914	2149.68	4231.83	3502.75	3186.48	0.0407561674606354	1.71363473820858	up	[R]	General function prediction only	Molecular Function: nutrient reservoir activity (GO:0045735);;	K20728|9.0e-46|bna:106380061|K20728 vegetative storage protein 2 | (RefSeq) vegetative storage protein 2	MAPK signaling pathway - plant (ko04016)	--	--	HAD superfamily, subfamily IIIB (Acid phosphatase)	Stem 31 kDa glycoprotein OS=Glycine max OX=3847 GN=VSPB PE=2 SV=1	S	Function unknown	stem 31 kDa glycoprotein precursor [Glycine max]
Glyma.04G227000.Wm82.a4.v1	0	17	16	64	57	59	0	0.558212	0.519988	1.89933	1.76993	1.9555	0.00192601335164359	2.41919484595698	up	--	--	Biological Process: metal ion transport (GO:0030001);; Molecular Function: metal ion binding (GO:0046872);;	--	--	[P]	Inorganic ion transport and metabolism	Heavy-metal-associated domain	Heavy metal-associated isoprenylated plant protein 9 OS=Arabidopsis thaliana OX=3702 GN=HIPP09 PE=2 SV=1	P	Inorganic ion transport and metabolism	heavy metal-associated isoprenylated plant protein 9-like [Glycine soja]
Glyma.01G177400.Wm82.a4.v1	63	56	81	168	89	181	1.90942	1.49972	2.21123	4.06099	2.2423	4.86633	0.00875207346177658	1.06867075877028	up	--	--	Molecular Function: transcription factor activity, sequence-specific DNA binding (GO:0003700);; Cellular Component: nucleus (GO:0005634);; Biological Process: regulation of transcription, DNA-templated (GO:0006355);; Molecular Function: sequence-specific DNA binding (GO:0043565);;	K09060|1.1e-153|gmx:100808533|K09060 plant G-box-binding factor | (RefSeq) G-box-binding factor 1 isoform X3	--	--	--	G-box binding protein MFMR	G-box-binding factor 1 OS=Arabidopsis thaliana OX=3702 GN=GBF1 PE=1 SV=2	K	Transcription	G-box-binding factor 1 isoform X1 [Glycine max]
Glyma.16G020800.Wm82.a4.v1	16	45	67	114	178	135	1.30291	3.46036	5.19911	7.85253	12.9136	10.308	0.000620445454105919	1.71339284249214	up	--	--	Biological Process: response to auxin (GO:0009733);;	K14488|2.0e-35|jre:108981280|K14488 SAUR family protein | (RefSeq) auxin-responsive protein SAUR32-like	Plant hormone signal transduction (ko04075)	--	--	Auxin responsive protein	Auxin-responsive protein SAUR32 OS=Arabidopsis thaliana OX=3702 GN=SAUR32 PE=2 SV=1	S	Function unknown	auxin-induced protein 15A-like [Glycine max]
Glyma.15G128700.Wm82.a4.v1	36	36	68	404	246	144	1.06601	0.942218	1.85026	9.74792	6.24935	3.85502	2.33426003799072e-09	2.43614	up	--	--	Molecular Function: peroxidase activity (GO:0004601);; Cellular Component: extracellular region (GO:0005576);; Biological Process: response to oxidative stress (GO:0006979);; Molecular Function: heme binding (GO:0020037);; Biological Process: hydrogen peroxide catabolic process (GO:0042744);; Molecular Function: metal ion binding (GO:0046872);;	K00430|1.5e-200|gmx:547499|K00430 peroxidase [EC:1.11.1.7] | (RefSeq) GMIPER1; peroxidase, pathogen-induced precursor	Phenylpropanoid biosynthesis (ko00940)	--	--	Peroxidase	Peroxidase 22 OS=Arabidopsis thaliana OX=3702 GN=PER22 PE=1 SV=2	Q	Secondary metabolites biosynthesis, transport and catabolism	peroxidase precursor [Glycine max]
Glyma.05G063600.Wm82.a4.v1	30	48	56	171	310	262	1.23762	1.75341	2.09864	5.73937	10.9218	9.72106	5.43548402974529e-12	2.44111564567356	up	--	--	Molecular Function: DNA binding (GO:0003677);; Molecular Function: transcription factor activity, sequence-specific DNA binding (GO:0003700);; Cellular Component: nucleus (GO:0005634);;	K09286|1.2e-133|gmx:100803653|K09286 EREBP-like factor | (RefSeq) ethylene-responsive transcription factor 1A	--	--	--	AP2 domain	Ethylene-responsive transcription factor 1A OS=Arabidopsis thaliana OX=3702 GN=ERF1A PE=1 SV=2	K	Transcription	ethylene-responsive transcription factor 1A [Glycine max]
Glyma.08G109300.Wm82.a4.v1	13	35	26	116	96	89	0.337402	0.844141	0.633649	2.56117	2.22991	2.16822	8.00001025092803e-06	1.97835537722994	up	[Q]	Secondary metabolites biosynthesis, transport and catabolism	Biological Process: biosynthetic process (GO:0009058);; Molecular Function: naringenin-chalcone synthase activity (GO:0016210);;	K00660|2.2e-224|gmx:100791524|K00660 chalcone synthase [EC:2.3.1.74] | (RefSeq) CHS3; chalcone synthase 3	Flavonoid biosynthesis (ko00941);; Circadian rhythm - plant (ko04712)	--	--	Chalcone and stilbene synthases, N-terminal domain	Chalcone synthase 3 OS=Glycine max OX=3847 GN=CHS3 PE=3 SV=1	H	Coenzyme transport and metabolism	chalcone synthase 3 [Glycine max]
Glyma.01G244200.Wm82.a4.v1	20	29	28	74	59	60	0.839333	1.08973	1.07383	2.51627	2.08909	2.27231	0.00816042914688926	1.27280521778014	up	[E]	Amino acid transport and metabolism	Biological Process: methionine biosynthetic process (GO:0009086);; Molecular Function: S-methyl-5-thioribose kinase activity (GO:0046522);; Molecular Function: S-methyl-5-thioribose-1-phosphate isomerase activity (GO:0046523);;	K00899|1.3e-116|vra:106776930|K00899 5-methylthioribose kinase [EC:2.7.1.100] | (RefSeq) methylthioribose kinase	Cysteine and methionine metabolism (ko00270)	--	--	Phosphotransferase enzyme family	Methylthioribose kinase OS=Arabidopsis thaliana OX=3702 GN=MTK PE=1 SV=1	S	Function unknown	Methylthioribose kinase [Glycine soja]
Glyma.15G063400.Wm82.a4.v1	187	263	284	625	559	378	10.9685	13.8306	14.664	29.0296	27.2812	19.5649	6.0747284534086e-05	1.03816308709351	up	[J]	Translation, ribosomal structure and biogenesis	Molecular Function: ribonuclease inhibitor activity (GO:0008428);; Molecular Function: oxaloacetate decarboxylase activity (GO:0008948);; Molecular Function: metal ion binding (GO:0046872);; Molecular Function: 4-hydroxy-4-methyl-2-oxoglutarate aldolase activity (GO:0047443);; Biological Process: regulation of RNA metabolic process (GO:0051252);;	K02553|1.5e-46|rcu:107262668|K02553 regulator of ribonuclease activity A | (RefSeq) uncharacterized protein LOC107262668	--	--	--	Aldolase/RraA	Putative 4-hydroxy-4-methyl-2-oxoglutarate aldolase 3 OS=Arabidopsis thaliana OX=3702 GN=At5g56260 PE=1 SV=1	E	Amino acid transport and metabolism	ribonuclease activity regulator protein RraA-like [Glycine max]
Glyma.18G260700.Wm82.a4.v1	4	15	14	86	42	30	0.170126	0.645423	0.621819	3.52476	1.78737	1.3434	0.00232708028402546	2.1989646369826	up	--	--	Molecular Function: calcium ion binding (GO:0005509);;	K02183|1.6e-101|gmx:100791253|K02183 calmodulin | (RefSeq) probable calcium-binding protein CML45 isoform X1	MAPK signaling pathway - plant (ko04016);; Phosphatidylinositol signaling system (ko04070);; Plant-pathogen interaction (ko04626)	[T]	Signal transduction mechanisms	EF hand	Probable calcium-binding protein CML46 OS=Arabidopsis thaliana OX=3702 GN=CML46 PE=1 SV=1	T	Signal transduction mechanisms	probable calcium-binding protein CML45 isoform X1 [Glycine max]
Glyma.20G065300.Wm82.a4.v1	56	39	32	107	121	135	1.21441	0.740699	0.620413	1.85116	2.21247	2.58898	0.000252821898728773	1.45779709313347	up	--	--	Biological Process: protein glycosylation (GO:0006486);; Molecular Function: transferase activity, transferring glycosyl groups (GO:0016757);;	K18789|3.8e-117|nnu:104592517|K18789 xylogalacturonan beta-1,3-xylosyltransferase [EC:2.4.2.41] | (RefSeq) probable glycosyltransferase At5g20260	--	[GMW]	Carbohydrate transport and metabolism;; Cell wall/membrane/envelope biogenesis;; Extracellular structures	Exostosin family	Probable glycosyltransferase At3g07620 OS=Arabidopsis thaliana OX=3702 GN=At3g07620 PE=3 SV=1	--	--	probable glycosyltransferase At3g07620 [Glycine max]
Glyma.09G027700.Wm82.a4.v1	19	20	7	43	119	76	0.275243	0.263789	0.090082	0.51816	1.50259	1.0182	0.000194964425532667	2.33651263362785	up	[M]	Cell wall/membrane/envelope biogenesis	Molecular Function: protein serine/threonine kinase activity (GO:0004674);; Molecular Function: ATP binding (GO:0005524);; Cellular Component: plasma membrane (GO:0005886);; Biological Process: protein phosphorylation (GO:0006468);; Biological Process: cell surface receptor signaling pathway (GO:0007166);; Cellular Component: integral component of membrane (GO:0016021);; Molecular Function: polys…	K23544|2.2e-129|brp:103842861|K23544 serine incorporator 1/3 | (RefSeq) serine incorporator 3	--	--	--	Protein tyrosine and serine/threonine kinase	Wall-associated receptor kinase-like 1 OS=Arabidopsis thaliana OX=3702 GN=WAKL1 PE=2 SV=1	T	Signal transduction mechanisms	wall-associated receptor kinase-like 1 [Glycine max]
Glyma.05G162800.Wm82.a4.v1	143	212	169	408	481	398	1.55356	2.0522	1.65348	3.55453	4.40583	3.84808	5.26495961338953e-08	1.25301544571221	up	[M]	Cell wall/membrane/envelope biogenesis	Molecular Function: protein serine/threonine kinase activity (GO:0004674);; Molecular Function: ATP binding (GO:0005524);; Cellular Component: plasma membrane (GO:0005886);; Cellular Component: integral component of membrane (GO:0016021);; Biological Process: protein autophosphorylation (GO:0046777);;	K13418|5.2e-65|ppp:112278174|K13418 somatic embryogenesis receptor kinase 1 [EC:2.7.10.1 2.7.11.1] | (RefSeq) LRR receptor kinase BAK1-like	--	--	--	Protein tyrosine and serine/threonine kinase	Probable LRR receptor-like serine/threonine-protein kinase RFK1 OS=Arabidopsis thaliana OX=3702 GN=RKF1 PE=1 SV=1	T	Signal transduction mechanisms	ATP-binding/protein serine/threonine kinase isoform X1 [Glycine max]
Glyma.03G225200.Wm82.a4.v1	132	144	144	363	326	333	3.36843	3.27606	3.32328	7.43207	7.03312	7.56609	1.84382373227001e-09	1.22902805067705	up	--	--	Molecular Function: transcription regulatory region sequence-specific DNA binding (GO:0000976);; Molecular Function: transcription factor activity, sequence-specific DNA binding (GO:0003700);; Cellular Component: nucleus (GO:0005634);; Biological Process: regulation of stomatal movement (GO:0010119);; Biological Process: cell differentiation (GO:0030154);; Molecular Function: sequence-specific DN…	K09422|2.1e-225|gmx:100819449|K09422 transcription factor MYB, plant | (RefSeq) MYB/HD-like transcription factor	--	[K]	Transcription	Myb-like DNA-binding domain	Transcription factor MYB61 OS=Arabidopsis thaliana OX=3702 GN=MYB61 PE=2 SV=1	K	Transcription	MYB/HD-like transcription factor [Glycine max]
Glyma.17G020900.Wm82.a4.v1	7	25	28	45	103	42	0.350287	1.11373	1.26906	1.82703	4.42342	1.90423	0.0221674736221507	1.64696803249723	up	--	--	Biological Process: endomembrane system organization (GO:0010256);; Cellular Component: integral component of membrane (GO:0016021);;	--	--	--	--	Protein of unknown function (DUF679)	Protein DMP2 OS=Arabidopsis thaliana OX=3702 GN=DMP2 PE=2 SV=1	S	Function unknown	protein DMP2 [Glycine max]
Glyma.09G046400.Wm82.a4.v1	90	119	105	394	239	212	2.6169	3.09136	2.77747	9.24541	5.89819	5.5171	4.1512953281416e-06	1.3643263471294	up	[Q]	Secondary metabolites biosynthesis, transport and catabolism	Molecular Function: metal ion binding (GO:0046872);; Molecular Function: dioxygenase activity (GO:0051213);;	K05658|1.7e-77|cpep:111781709|K05658 ATP-binding cassette, subfamily B (MDR/TAP), member 1 [EC:7.6.2.2] | (RefSeq) uncharacterized protein LOC111781709	ABC transporters (ko02010)	[QR]	Secondary metabolites biosynthesis, transport and catabolism;; General function prediction only	non-haem dioxygenase in morphine synthesis N-terminal	Protein SRG1 OS=Arabidopsis thaliana OX=3702 GN=SRG1 PE=2 SV=1	Q	Secondary metabolites biosynthesis, transport and catabolism	protein SRG1 [Glycine max]
Glyma.10G230000.Wm82.a4.v1	150	175	203	742	495	477	4.48522	4.65517	5.46892	17.8102	12.4892	12.6887	1.33205079076537e-13	1.63784938228915	up	--	--	Molecular Function: protein binding (GO:0005515);; Cellular Component: cellular_component (GO:0005575);; Cellular Component: intracellular (GO:0005622);; Cellular Component: cell (GO:0005623);; Cellular Component: nucleus (GO:0005634);; Cellular Component: cytoplasm (GO:0005737);; Biological Process: response to stress (GO:0006950);; Biological Process: defense response (GO:0006952);; Biological …	K12795|5.8e-200|gmx:100777554|K12795 suppressor of G2 allele of SKP1 | (RefSeq) uncharacterized protein LOC100777554	Plant-pathogen interaction (ko04626)	[T]	Signal transduction mechanisms	SGS domain	Protein SGT1 homolog OS=Oryza sativa subsp. japonica OX=39947 GN=SGT1 PE=1 SV=1	T	Signal transduction mechanisms	protein SGT1 homolog [Glycine soja]
Glyma.03G201000.Wm82.a4.v1	13	39	76	243	213	111	0.618589	1.66743	3.31375	9.40188	8.64471	4.75137	9.57184326526179e-05	2.10568377823266	up	--	--	Cellular Component: integral component of membrane (GO:0016021);;	--	--	--	--	Late embryogenesis abundant protein	NDR1/HIN1-like protein 10 OS=Arabidopsis thaliana OX=3702 GN=NHL10 PE=2 SV=1	S	Function unknown	NDR1/HIN1-like protein 10 [Glycine max]
Glyma.04G227800.Wm82.a4.v1	12	16	19	58	34	42	0.661937	0.772342	0.956804	2.60972	1.64003	2.11542	0.0184601160616478	1.45181388891336	up	[H]	Coenzyme transport and metabolism	Molecular Function: quercetin 3-O-methyltransferase activity (GO:0030755);; Biological Process: methylation (GO:0032259);; Molecular Function: caffeate O-methyltransferase activity (GO:0047763);;	K13066|4.7e-100|gmx:100780100|K13066 caffeic acid 3-O-methyltransferase [EC:2.1.1.68] | (RefSeq) caffeic acid 3-O-methyltransferase-like	Phenylpropanoid biosynthesis (ko00940)	[R]	General function prediction only	O-methyltransferase domain	Caffeic acid 3-O-methyltransferase OS=Medicago sativa OX=3879 PE=1 SV=1	S	Function unknown	Caffeic acid 3-O-methyltransferase [Glycine soja]
Glyma.17G061200.Wm82.a4.v1	31	20	11	55	50	53	0.340051	0.188888	0.105234	0.488898	0.465561	0.518261	0.0412814635412033	1.28231668771414	up	--	--	Cellular Component: cytoplasm (GO:0005737);; Biological Process: actin polymerization or depolymerization (GO:0008154);; Cellular Component: actin cytoskeleton (GO:0015629);; Biological Process: actin filament severing (GO:0051014);; Molecular Function: actin filament binding (GO:0051015);;	K05768|0.0e+00|cmax:111492524|K05768 gelsolin | (RefSeq) villin-4-like isoform X1	--	[Z]	Cytoskeleton	Gelsolin repeat	Villin-4 OS=Arabidopsis thaliana OX=3702 GN=VLN4 PE=1 SV=1	Z	Cytoskeleton	villin-4 isoform X1 [Glycine max]
Glyma.15G237200.Wm82.a4.v1	14	26	21	107	45	30	0.126967	0.219597	0.174467	0.821494	0.364135	0.255224	0.0274550512168403	1.50458397476072	up	[M]	Cell wall/membrane/envelope biogenesis	Molecular Function: protein kinase activity (GO:0004672);; Molecular Function: ATP binding (GO:0005524);; Cellular Component: plasma membrane (GO:0005886);; Biological Process: hormone-mediated signaling pathway (GO:0009755);; Cellular Component: integral component of membrane (GO:0016021);;	K13415|1.2e-89|han:110929858|K13415 protein brassinosteroid insensitive 1 [EC:2.7.10.1 2.7.11.1] | (RefSeq) systemin receptor SR160-like	Plant hormone signal transduction (ko04075)	--	--	Protein kinase domain	MDIS1-interacting receptor like kinase 2 OS=Arabidopsis thaliana OX=3702 GN=MIK2 PE=1 SV=3	T	Signal transduction mechanisms	probable leucine-rich repeat receptor-like protein kinase At1g35710 [Glycine max]
Glyma.11G243200.Wm82.a4.v1	5	9	8	47	75	77	0.198332	0.305035	0.30655	1.5836	2.67757	2.91703	1.08528881893931e-07	3.14188271283745	up	--	--	--	--	--	--	--	--	--	--	--	uncharacterized protein LOC100779018 [Glycine max]
Glyma.05G175500.Wm82.a4.v1	49	30	31	96	97	79	1.1474	0.551502	0.587418	1.73078	1.80614	1.45913	0.00515048599457208	1.24305244821131	up	[H]	Coenzyme transport and metabolism	Molecular Function: GTP cyclohydrolase II activity (GO:0003935);; Cellular Component: cytoplasm (GO:0005737);; Molecular Function: 3,4-dihydroxy-2-butanone-4-phosphate synthase activity (GO:0008686);; Biological Process: riboflavin biosynthetic process (GO:0009231);; Cellular Component: chloroplast (GO:0009507);;	K14652|1.5e-294|gmx:100795684|K14652 3,4-dihydroxy 2-butanone 4-phosphate synthase / GTP cyclohydrolase II [EC:4.1.99.12 3.5.4.25] | (RefSeq) bifunctional riboflavin biosynthesis protein RIBA 1, chloroplastic-like isoform X1	Riboflavin metabolism (ko00740);; Folate biosynthesis (ko00790)	[H]	Coenzyme transport and metabolism	3,4-dihydroxy-2-butanone 4-phosphate synthase	Bifunctional riboflavin biosynthesis protein RIBA 1, chloroplastic OS=Arabidopsis thaliana OX=3702 GN=RIBA1 PE=1 SV=2	H	Coenzyme transport and metabolism	bifunctional riboflavin biosynthesis protein RIBA 1, chloroplastic-like isoform X1 [Glycine max]
Glyma.20G053400.Wm82.a4.v1	145	117	77	211	238	284	3.38592	2.42053	1.62503	3.96161	4.69072	5.9051	0.00217843872139937	1.05598958649665	up	--	--	Cellular Component: integral component of membrane (GO:0016021);;	K09422|1.3e-10|rcu:8265812|K09422 transcription factor MYB, plant | (RefSeq) transcription factor DUO1	--	--	--	Plant protein of unknown function	UPF0481 protein At3g47200 OS=Arabidopsis thaliana OX=3702 GN=At3g47200 PE=2 SV=1	S	Function unknown	UPF0481 protein At3g47200 isoform X2 [Glycine max]
Glyma.08G281600.Wm82.a4.v1	66	88	86	261	225	107	5.00765	5.91935	5.84328	15.9037	14.4156	7.21592	0.00150522882874268	1.24841940704357	up	--	--	--	--	--	--	--	--	--	S	Function unknown	hypothetical protein GLYMA_08G281600 [Glycine max]
Glyma.12G169400.Wm82.a4.v1	224	391	427	1088	1737	1018	13.692	21.3223	23.612	53.3852	89.6971	55.4255	3.20497718118218e-11	1.85263058686849	up	[C]	Energy production and conversion	Molecular Function: electron carrier activity (GO:0009055);; Cellular Component: chloroplast (GO:0009507);; Molecular Function: metal ion binding (GO:0046872);; Molecular Function: 2 iron, 2 sulfur cluster binding (GO:0051537);;	K02639|8.0e-78|gmx:100807723|K02639 ferredoxin | (RefSeq) ferredoxin-A	Photosynthesis (ko00195)	--	--	2Fe-2S iron-sulfur cluster binding domain	Ferredoxin-1, chloroplastic OS=Solanum lycopersicum OX=4081 GN=SEND33 PE=2 SV=1	C	Energy production and conversion	hypothetical protein GLYMA_12G169400 [Glycine max]
Glyma.13G033900.Wm82.a4.v1	25	28	21	67	44	54	0.424777	0.428046	0.32796	0.926835	0.638038	0.827862	0.0426170914729368	1.09528766205551	up	--		Molecular Function: protein kinase activity (GO:0004672);; Molecular Function: ATP binding (GO:0005524);; Cellular Component: integral component of membrane (GO:0016021);;	K16224|7.5e-46|eus:EUTSA_v10023115mg|K16224 senescence-induced receptor-like serine/threonine-protein kinase | (RefSeq) hypothetical protein	MAPK signaling pathway - plant (ko04016);; Plant-pathogen interaction (ko04626)	[T]	Signal transduction mechanisms	Protein tyrosine and serine/threonine kinase	Rust resistance kinase Lr10 OS=Triticum aestivum OX=4565 GN=LRK10 PE=2 SV=1	T	Signal transduction mechanisms	rust resistance kinase Lr10 [Glycine max]
Glyma.20G151500.Wm82.a4.v1	187	191	216	488	440	416	4.28816	3.89527	4.47653	8.96392	8.50285	8.48059	4.09403295919804e-09	1.12323722589303	up	[P]	Inorganic ion transport and metabolism	Biological Process: sulfate assimilation (GO:0000103);; Molecular Function: sulfate adenylyltransferase (ATP) activity (GO:0004781);;	K13811|1.1e-275|gmx:100817530|K13811 3'-phosphoadenosine 5'-phosphosulfate synthase [EC:2.7.7.4 2.7.1.25] | (RefSeq) ATP sulfurylase 1, chloroplastic	Purine metabolism (ko00230);; Monobactam biosynthesis (ko00261);; Selenocompound metabolism (ko00450);; Sulfur metabolism (ko00920)	[P]	Inorganic ion transport and metabolism	ATP-sulfurylase	ATP sulfurylase 1, chloroplastic OS=Arabidopsis thaliana OX=3702 GN=APS1 PE=1 SV=1	P	Inorganic ion transport and metabolism	ATP sulfurylase 1, chloroplastic [Glycine max]
Glyma.08G152500.Wm82.a4.v1	62	67	54	212	246	218	1.43145	1.39133	1.10932	4.00214	4.88341	4.5772	1.50600409356675e-11	1.83567588808548	up	--	--	Molecular Function: transcriptional activator activity, RNA polymerase II transcription regulatory region sequence-specific binding (GO:0001228);; Cellular Component: nucleus (GO:0005634);; Molecular Function: protein dimerization activity (GO:0046983);;	K11253|4.6e-08|pop:18096237|K11253 histone H3 | (RefSeq) uncharacterized protein LOC18096237	--	--	--	Helix-loop-helix DNA-binding domain	Transcription factor bHLH130 OS=Arabidopsis thaliana OX=3702 GN=BHLH130 PE=1 SV=1	K	Transcription	transcription factor bHLH130 [Glycine max]
Glyma.07G051000.Wm82.a4.v1	902	1001	975	2093	2068	1835	22.0207	21.7444	21.511	40.9841	42.59	39.8291	5.98898081018558e-14	1.00691642681552	up	[T]	Signal transduction mechanisms	Molecular Function: protein serine/threonine kinase activity (GO:0004674);; Molecular Function: ATP binding (GO:0005524);; Biological Process: signal transduction (GO:0007165);;	K07198|1.2e-127|peq:110029304|K07198 5'-AMP-activated protein kinase, catalytic alpha subunit [EC:2.7.11.11] | (RefSeq) CBL-interacting serine/threonine-protein kinase 20-like	--	[T]	Signal transduction mechanisms	Protein kinase domain	CBL-interacting serine/threonine-protein kinase 9 OS=Arabidopsis thaliana OX=3702 GN=CIPK9 PE=1 SV=2	T	Signal transduction mechanisms	CBL-interacting serine/threonine-protein kinase 9 isoform X1 [Glycine max]
Glyma.01G069000.Wm82.a4.v1	15	11	20	78	33	31	1.2941	0.873887	1.59468	5.72271	2.49557	2.51749	0.0267491544057917	1.54733127365259	up	--	--	Cellular Component: integral component of membrane (GO:0016021);;	--	--	--	--	--	--	--	--	hypothetical protein GLYMA_01G069000 [Glycine max]
Glyma.14G064600.Wm82.a4.v1	1754	4080	4682	20463	27792	13769	25.4749	52.7549	61.4779	238.28	340.42	177.796	2.52544688587142e-06	2.53086126897131	up	[O]	Posttranslational modification, protein turnover, chaperones	Molecular Function: serine-type endopeptidase activity (GO:0004252);;	K15333|6.4e-68|nsy:104224633|K15333 tRNA guanosine-2'-O-methyltransferase [EC:2.1.1.34] | (RefSeq) uncharacterized protein LOC104224633	--	--	--	Subtilase family	Cucumisin OS=Cucumis melo OX=3656 PE=1 SV=1	O	Posttranslational modification, protein turnover, chaperones	cucumisin [Glycine max]
Glyma.11G152200.Wm82.a4.v1	34	38	60	150	105	146	0.456246	0.425996	0.747901	1.56883	1.21701	1.78612	3.38387925431423e-05	1.54848569619508	up	[T]	Signal transduction mechanisms	Molecular Function: protein serine/threonine kinase activity (GO:0004674);; Molecular Function: ATP binding (GO:0005524);; Cellular Component: plasma membrane (GO:0005886);; Biological Process: protein phosphorylation (GO:0006468);; Cellular Component: integral component of membrane (GO:0016021);; Molecular Function: ubiquitin protein ligase binding (GO:0031625);; Biological Process: recognition …	K24104|9.0e-79|thj:104799061|K24104 GPN-loop GTPase | (RefSeq) LOW QUALITY PROTEIN: uncharacterized protein LOC104799061	--	--	--	Protein tyrosine and serine/threonine kinase	G-type lectin S-receptor-like serine/threonine-protein kinase At4g27290 OS=Arabidopsis thaliana OX=3702 GN=At4g27290 PE=3 SV=4	T	Signal transduction mechanisms	G-type lectin S-receptor-like serine/threonine-protein kinase At4g27290 [Glycine max]
Glyma.08G044400.Wm82.a4.v1	39	53	28	279	206	83	0.856965	1.02753	0.556767	4.90948	3.81886	1.61563	3.06076370103104e-06	2.17696350036995	up	--	--	Molecular Function: calmodulin binding (GO:0005516);;	--	--	--	--	Calmodulin binding protein-like	Protein SAR DEFICIENT 1 OS=Arabidopsis thaliana OX=3702 GN=SARD1 PE=1 SV=1	S	Function unknown	protein SAR DEFICIENT 1 [Glycine max]
Glyma.06G145300.Wm82.a4.v1	4	4	5	88	198	38	0.121303	0.109068	0.13025	2.3448	5.55408	1.11705	3.36488205853895e-10	4.60587468052978	up	--	--	Molecular Function: peroxidase activity (GO:0004601);; Cellular Component: extracellular region (GO:0005576);; Biological Process: response to oxidative stress (GO:0006979);; Molecular Function: heme binding (GO:0020037);; Biological Process: hydrogen peroxide catabolic process (GO:0042744);; Molecular Function: metal ion binding (GO:0046872);;	K00430|3.3e-178|gmx:100790279|K00430 peroxidase [EC:1.11.1.7] | (RefSeq) uncharacterized protein LOC100790279 precursor	Phenylpropanoid biosynthesis (ko00940)	--	--	Peroxidase	Peroxidase 52 OS=Arabidopsis thaliana OX=3702 GN=PER52 PE=2 SV=1	Q	Secondary metabolites biosynthesis, transport and catabolism	peroxidase P7-like [Glycine soja]
Glyma.18G050600.Wm82.a4.v1	41	59	36	135	122	79	1.63853	2.11673	1.31558	4.36733	4.15506	2.81935	0.00280404171015748	1.25038266514361	up	[J]	Translation, ribosomal structure and biogenesis	Molecular Function: structural constituent of ribosome (GO:0003735);; Cellular Component: ribosome (GO:0005840);; Biological Process: translation (GO:0006412);;	K02866|3.0e-153|gmx:100779884|K02866 large subunit ribosomal protein L10e | (RefSeq) 60S ribosomal protein L10	Ribosome (ko03010)	[J]	Translation, ribosomal structure and biogenesis	Ribosomal protein L16p/L10e	60S ribosomal protein L10 OS=Vitis riparia OX=96939 GN=RPL10 PE=2 SV=1	J	Translation, ribosomal structure and biogenesis	60S ribosomal protein L10-like [Glycine soja]
Glyma.19G051000.Wm82.a4.v1	637	1215	1242	2627	2512	1779	18.4057	31.2307	32.4168	60.8362	61.1928	45.6759	1.18422923006927e-05	1.11807589733515	up	[IR]	Lipid transport and metabolism;; General function prediction only	Molecular Function: hydrolase activity, acting on ester bonds (GO:0016788);;	K00679|1.3e-53|cic:CICLE_v10027727mg|K00679 phospholipid:diacylglycerol acyltransferase [EC:2.3.1.158] | (RefSeq) hypothetical protein	Glycerolipid metabolism (ko00561)	--	--	GDSL-like Lipase/Acylhydrolase	GDSL esterase/lipase At5g33370 OS=Arabidopsis thaliana OX=3702 GN=At5g33370 PE=2 SV=1	I	Lipid transport and metabolism	GDSL esterase/lipase At5g33370 [Glycine max]
Glyma.19G159500.Wm82.a4.v1	24	42	31	68	73	91	0.682114	1.07907	0.771946	1.56092	1.74166	2.31379	0.00943105391885198	1.21612740291021	up	--	--	Molecular Function: RNA polymerase II core promoter proximal region sequence-specific DNA binding (GO:0000978);; Molecular Function: transcription factor activity, sequence-specific DNA binding (GO:0003700);; Cellular Component: nucleus (GO:0005634);; Biological Process: cellular response to heat (GO:0034605);; Cellular Component: host cell nucleus (GO:0042025);; Molecular Function: sequence-spec…	K09419|1.1e-196|gmx:100794264|K09419 heat shock transcription factor, other eukaryote | (RefSeq) heat stress transcription factor A-7a	--	[K]	Transcription	HSF-type DNA-binding	Heat stress transcription factor A-2c OS=Oryza sativa subsp. japonica OX=39947 GN=HSFA2C PE=1 SV=2	K	Transcription	heat stress transcription factor A-7a [Glycine max]
Glyma.08G214500.Wm82.a4.v1	234	348	262	689	500	647	4.2359	5.62169	4.30493	9.94731	7.64688	10.5786	5.95181478915587e-07	1.06799079667431	up	--	--	Molecular Function: protein binding (GO:0005515);;	--	--	[R]	General function prediction only	Leucine rich repeat	--	S	Function unknown	EIN3-binding F-box protein 2-like isoform X1 [Glycine soja]
Glyma.07G119400.Wm82.a4.v1	17	30	47	65	112	79	0.443001	0.728185	1.14454	1.40692	2.57103	1.92327	0.00864184111768735	1.41631680593264	up	--	--	Molecular Function: UDP-glycosyltransferase activity (GO:0008194);; Cellular Component: intracellular membrane-bounded organelle (GO:0043231);;	K08237|2.4e-183|gmx:100793815|K08237 hydroquinone glucosyltransferase [EC:2.4.1.218] | (RefSeq) hydroquinone glucosyltransferase	--	[GC]	Carbohydrate transport and metabolism;; Energy production and conversion	--	Hydroquinone glucosyltransferase OS=Rauvolfia serpentina OX=4060 GN=AS PE=1 SV=1	--	--	hypothetical protein GLYMA_07G119400 [Glycine max]
Glyma.09G053400.Wm82.a4.v1	80	35	68	252	129	126	1.20723	0.461503	0.917294	3.04432	1.64115	1.68788	0.00209013394835254	1.38560668121583	up	--	--	Cellular Component: membrane (GO:0016020);; Cellular Component: integral component of membrane (GO:0016021);;	K20890|2.4e-43|oeu:111370894|K20890 xylan alpha-glucuronosyltransferase [EC:2.4.1.-] | (RefSeq) UDP-glucuronate:xylan alpha-glucuronosyltransferase 1-like	--	[R]	General function prediction only	Domain of unknown function	--	S	Function unknown	uncharacterized protein LOC100808366 [Glycine max]
Glyma.06G187400.Wm82.a4.v1	377	372	457	1615	1678	1008	6.61802	5.79619	7.19871	22.6198	24.7964	15.7	1.48232606017483e-16	1.78076291904385	up	--	--	Biological Process: lipid metabolic process (GO:0006629);;	K18875|0.0e+00|gmx:100775870|K18875 enhanced disease susceptibility 1 protein | (RefSeq) EDS1-2; uncharacterized protein LOC100775870	Plant-pathogen interaction (ko04626)	--	--	Enhanced disease susceptibility 1 protein EP domain	Protein EDS1L OS=Arabidopsis thaliana OX=3702 GN=EDS1 PE=1 SV=1	T	Signal transduction mechanisms	uncharacterized protein LOC100775870 isoform X2 [Glycine max]
Glyma.06G075200.Wm82.a4.v1	22	35	32	159	116	72	1.21539	1.73344	1.57241	7.09578	5.43085	3.53827	1.28024238137386e-05	1.90482864778628	up	--	--	Cellular Component: integral component of membrane (GO:0016021);;	--	--	--	--	Protein of unknown function (DUF1218)	--	S	Function unknown	uncharacterized protein LOC100527232 precursor [Glycine max]
Glyma.04G065000.Wm82.a4.v1	37	42	68	128	78	101	0.371315	0.368915	0.618371	1.05713	0.653669	0.901582	0.0240095176802744	1.00408995002492	up	--	--	Biological Process: regulation of transcription, DNA-templated (GO:0006355);;	K14558|4.1e-68|qsu:111986604|K14558 periodic tryptophan protein 2 | (RefSeq) protein TOPLESS isoform X1	Ribosome biogenesis in eukaryotes (ko03008)	[R]	General function prediction only	Anaphase-promoting complex subunit 4 WD40 domain	Topless-related protein 1 OS=Arabidopsis thaliana OX=3702 GN=TPR1 PE=1 SV=3	S	Function unknown	topless-related protein 1 isoform X1 [Glycine max]
Glyma.20G063100.Wm82.a4.v1	7	36	27	69	64	55	0.207212	0.954728	0.7354	1.65417	1.61509	1.45718	0.0328405305680594	1.39077080986916	up	[P]	Inorganic ion transport and metabolism	Molecular Function: zinc ion transmembrane transporter activity (GO:0005385);; Cellular Component: plasma membrane (GO:0005886);; Cellular Component: membrane (GO:0016020);; Cellular Component: integral component of membrane (GO:0016021);; Biological Process: zinc II ion transmembrane transport (GO:0071577);;	K14709|1.1e-187|gmx:547695|K14709 solute carrier family 39 (zinc transporter), member 1/2/3 | (RefSeq) zinc transporter protein ZIP1 precursor	--	[P]	Inorganic ion transport and metabolism	ZIP Zinc transporter	Zinc transporter 5 OS=Arabidopsis thaliana OX=3702 GN=ZIP5 PE=2 SV=1	P	Inorganic ion transport and metabolism	zinc transporter protein ZIP1 precursor [Glycine max]
Glyma.08G362000.Wm82.a4.v1	90	97	62	129	286	135	1.52117	1.46397	0.937227	1.7513	4.08835	2.02657	0.0166664371268358	1.10646522326746	up	[H]	Coenzyme transport and metabolism	Cellular Component: cytoplasm (GO:0005737);; Cellular Component: endosome (GO:0005768);; Cellular Component: Golgi apparatus (GO:0005794);; Cellular Component: trans-Golgi network (GO:0005802);; Molecular Function: methyltransferase activity (GO:0008168);; Cellular Component: integral component of membrane (GO:0016021);; Biological Process: methylation (GO:0032259);;	K23872|2.7e-131|smo:SELMODRAFT_168608|K23872 putative homogalacturonan methyltransferase [EC:2.1.1.-] | (RefSeq) hypothetical protein	--	--	--	Putative S-adenosyl-L-methionine-dependent methyltransferase	Probable methyltransferase PMT19 OS=Arabidopsis thaliana OX=3702 GN=At2g43200 PE=3 SV=1	S	Function unknown	hypothetical protein GLYMA_08G362000 [Glycine max]
Glyma.08G150400.Wm82.a4.v1	17009	22452	24454	48550	67510	37496	357.402	417.838	461.557	811.931	1187.54	697.634	1.05099853242431e-07	1.22523005300009	up	[G]	Carbohydrate transport and metabolism	Molecular Function: hydrolase activity, hydrolyzing O-glycosyl compounds (GO:0004553);; Biological Process: carbohydrate metabolic process (GO:0005975);;	K22279|8.7e-306|gmx:100809047|K22279 vicianin beta-glucosidase [EC:3.2.1.119] | (RefSeq) vicianin hydrolase precursor	--	[G]	Carbohydrate transport and metabolism	Glycosyl hydrolase family 1	Vicianin hydrolase (Fragment) OS=Vicia sativa subsp. nigra OX=3909 PE=1 SV=1	G	Carbohydrate transport and metabolism	vicianin hydrolase isoform X1 [Glycine max]
Glyma.03G083200.Wm82.a4.v1	356	451	420	1163	909	631	12.5382	14.1132	13.3367	32.8341	27.0079	19.7451	3.21765879221435e-06	1.08091838950769	up	[H]	Coenzyme transport and metabolism	Molecular Function: hydrolase activity (GO:0016787);;	K07025|1.4e-175|gmx:100787007|K07025 putative hydrolase of the HAD superfamily | (RefSeq) uncharacterized protein LOC100787007	--	[R]	General function prediction only	Haloacid dehalogenase-like hydrolase	--	S	Function unknown	uncharacterized protein LOC100787007 [Glycine max]
Glyma.19G025200.Wm82.a4.v1	7	18	10	50	58	53	0.155365	0.3809	0.206447	0.943897	1.1457	1.11073	0.000259887866359337	2.16246269586661	up	[G]	Carbohydrate transport and metabolism	Molecular Function: UDP-glycosyltransferase activity (GO:0008194);; Cellular Component: intracellular membrane-bounded organelle (GO:0043231);; Molecular Function: quercetin 3-O-glucosyltransferase activity (GO:0080043);; Molecular Function: quercetin 7-O-glucosyltransferase activity (GO:0080044);;	K13691|1.2e-271|gmx:100795128|K13691 pathogen-inducible salicylic acid glucosyltransferase [EC:2.4.1.-] | (RefSeq) UDP-glycosyltransferase 74G1	--	[GC]	Carbohydrate transport and metabolism;; Energy production and conversion	UDP-glucoronosyl and UDP-glucosyl transferase	UDP-glycosyltransferase 74G1 OS=Stevia rebaudiana OX=55670 GN=UGT74G1 PE=1 SV=1	--	--	UDP-glycosyltransferase 74G1 [Glycine max]
Glyma.07G033200.Wm82.a4.v1	7	18	3	34	90	54	0.155448	0.376481	0.043359	0.64545	1.80556	1.14405	0.000424364590724088	2.64718100061223	up	--	--	--	--	--	--	--	NPH3 family	Coleoptile phototropism protein 1 OS=Oryza sativa subsp. japonica OX=39947 GN=CPT1 PE=2 SV=1	S	Function unknown	coleoptile phototropism protein 1 [Glycine max]
Glycine_max_newGene_3193	14	38	39	83	104	70	0.444035	1.10627	1.15706	2.19927	2.91556	2.05862	0.00459088551531772	1.46388282199756	up	--	--	--	--	--	--	--	LURP-one-related	Protein LURP-one-related 10 OS=Arabidopsis thaliana OX=3702 GN=At3g11740 PE=2 SV=2	--	--	hypothetical protein GLYMA_16G070000 [Glycine max]
Glyma.09G148200.Wm82.a4.v1	34	129	124	291	231	187	3.07211	10.5035	10.218	21.3562	17.844	15.2141	0.00615960384034025	1.26536047134399	up	--	--	--	K03363|9.9e-08|mtr:MTR_7g055590|K03363 cell division cycle 20, cofactor of APC complex | (RefSeq) transducin family protein/WD-40 repeat protein	Ubiquitin mediated proteolysis (ko04120)	--	--	LysM domain	--	S	Function unknown	uncharacterized protein LOC106794425 [Glycine max]
Glyma.11G085400.Wm82.a4.v1	12	7	5	86	97	39	0.300501	0.161276	0.118103	1.85584	2.21774	0.928934	5.03109288805458e-07	3.1460448879807	up	--		Molecular Function: protein serine/threonine kinase activity (GO:0004674);; Molecular Function: ATP binding (GO:0005524);;	K00924|1.6e-118|csat:104716570|K00924 kinase [EC:2.7.1.-] | (RefSeq) probable serine/threonine-protein kinase Cx32, chloroplastic	--	[T]	Signal transduction mechanisms	Protein tyrosine and serine/threonine kinase	Probable serine/threonine-protein kinase CST OS=Arabidopsis thaliana OX=3702 GN=CST PE=1 SV=2	T	Signal transduction mechanisms	probable serine/threonine-protein kinase PIX13 isoform X1 [Glycine max]
Glyma.07G038500.Wm82.a4.v1	54	98	147	481	414	222	2.39386	3.82967	5.88994	17.2773	15.6449	8.77567	1.1404885538854e-06	1.85330539516742	up	--	--	Cellular Component: cell wall (GO:0005618);; Molecular Function: manganese ion binding (GO:0030145);; Molecular Function: nutrient reservoir activity (GO:0045735);; Cellular Component: apoplast (GO:0048046);;	--	--	--	--	Cupin	Auxin-binding protein ABP19a OS=Prunus persica OX=3760 GN=ABP19A PE=3 SV=1	O	Posttranslational modification, protein turnover, chaperones	auxin-binding protein ABP19a-like [Glycine soja]
Glyma.03G027200.Wm82.a4.v1	15	11	0	56	55	58	0.184194	0.117579	0	0.588525	0.593631	0.680037	0.000823699755871939	2.63249003806478	up	[T]	Signal transduction mechanisms	Molecular Function: protein serine/threonine kinase activity (GO:0004674);; Molecular Function: ATP binding (GO:0005524);; Cellular Component: plasma membrane (GO:0005886);; Cellular Component: integral component of membrane (GO:0016021);; Biological Process: protein autophosphorylation (GO:0046777);;	K13415|1.9e-108|han:110929858|K13415 protein brassinosteroid insensitive 1 [EC:2.7.10.1 2.7.11.1] | (RefSeq) systemin receptor SR160-like	Plant hormone signal transduction (ko04075)	--	--	Protein kinase domain	MDIS1-interacting receptor like kinase 2 OS=Arabidopsis thaliana OX=3702 GN=MIK2 PE=1 SV=3	T	Signal transduction mechanisms	probable leucine-rich repeat receptor-like protein kinase At1g35710 [Glycine max]
Glyma.09G053700.Wm82.a4.v1	118	113	102	342	334	232	1.97513	1.67993	1.53858	4.59859	4.72242	3.45414	1.01616254000182e-07	1.38969028393048	up	--	--	Cellular Component: integral component of membrane (GO:0016021);;	K20890|7.0e-47|oeu:111370894|K20890 xylan alpha-glucuronosyltransferase [EC:2.4.1.-] | (RefSeq) UDP-glucuronate:xylan alpha-glucuronosyltransferase 1-like	--	[R]	General function prediction only	Domain of unknown function	--	S	Function unknown	uncharacterized protein LOC100808896 isoform X1 [Glycine max]
Glyma.01G102600.Wm82.a4.v1	2104	2647	3491	6167	5986	5153	71.8313	80.4225	107.728	168.759	172.305	156.369	5.84748947236353e-08	1.02288489298059	up	[Q]	Secondary metabolites biosynthesis, transport and catabolism	Molecular Function: alditol:NADP+ 1-oxidoreductase activity (GO:0004032);; Cellular Component: cytosol (GO:0005829);; Molecular Function: alcohol dehydrogenase (NADP+) activity (GO:0008106);; Molecular Function: oxidoreductase activity (GO:0016491);;	K00002|1.3e-182|gmx:100801791|K00002 alcohol dehydrogenase (NADP+) [EC:1.1.1.2] | (RefSeq) NADPH-dependent aldo-keto reductase, chloroplastic	Glycolysis / Gluconeogenesis (ko00010);; Pentose and glucuronate interconversions (ko00040);; Glycerolipid metabolism (ko00561)	[R]	General function prediction only	Aldo/keto reductase family	NADPH-dependent aldo-keto reductase, chloroplastic OS=Arabidopsis thaliana OX=3702 GN=AKR4C9 PE=1 SV=1	S	Function unknown	NADPH-dependent aldo-keto reductase, chloroplastic [Glycine max]
Glyma.18G033500.Wm82.a4.v1	24	44	31	106	180	109	0.334251	0.558704	0.403866	1.22719	2.18168	1.38669	3.43871116504128e-06	1.96323256005585	up	[M]	Cell wall/membrane/envelope biogenesis	Molecular Function: serine-type endopeptidase activity (GO:0004252);;	K15333|1.1e-78|nsy:104224633|K15333 tRNA guanosine-2'-O-methyltransferase [EC:2.1.1.34] | (RefSeq) uncharacterized protein LOC104224633	--	--	--	Subtilase family	Cucumisin OS=Cucumis melo OX=3656 PE=1 SV=1	O	Posttranslational modification, protein turnover, chaperones	cucumisin-like isoform X1 [Glycine soja]
Glyma.02G301200.Wm82.a4.v1	100	198	191	361	502	349	1.42525	2.52594	2.47683	4.15412	6.09052	4.46015	3.9182012631096e-05	1.27656295178188	up	--	--	Cellular Component: integral component of membrane (GO:0016021);; Molecular Function: cellulose synthase (UDP-forming) activity (GO:0016760);; Biological Process: cellulose biosynthetic process (GO:0030244);; Biological Process: cell wall organization (GO:0071555);;	K10999|7.8e-106|spen:107016344|K10999 cellulose synthase A [EC:2.4.1.12] | (RefSeq) probable cellulose synthase A catalytic subunit 3 [UDP-forming]	--	--	--	Cellulose synthase	Cellulose synthase-like protein E6 OS=Oryza sativa subsp. japonica OX=39947 GN=CSLE6 PE=2 SV=1	G	Carbohydrate transport and metabolism	cellulose synthase-like protein E6 [Glycine soja]
Glyma.07G181200.Wm82.a4.v1	459	1039	1543	3409	2377	1968	51.7635	104.35	157.367	308.37	226.131	197.412	0.0394372383700984	1.30342323176056	up	--	--	--	--	--	--	--	--	--	--	--	uncharacterized protein LOC100500539 precursor [Glycine max]
Glyma.13G341500.Wm82.a4.v1	616	837	738	2924	2512	1508	17.8937	21.6223	19.3793	68.0908	61.5236	38.9312	1.04070388964642e-12	1.60886162311158	up	--	--	Molecular Function: nucleotide binding (GO:0000166);; Molecular Function: molecular_function (GO:0003674);; Molecular Function: binding (GO:0005488);; Molecular Function: protein binding (GO:0005515);; Cellular Component: cellular_component (GO:0005575);; Cellular Component: intracellular (GO:0005622);; Cellular Component: cell (GO:0005623);; Cellular Component: cytoplasm (GO:0005737);; Cellular …	--	--	[R]	General function prediction only	Leucine rich repeat	DNA damage-repair/toleration protein DRT100 OS=Arabidopsis thaliana OX=3702 GN=DRT100 PE=2 SV=2	L	Replication, recombination and repair	DNA damage-repair/toleration protein DRT100 [Glycine soja]
Glyma.01G196800.Wm82.a4.v1	107	190	394	562	498	475	3.84105	6.08868	12.8274	16.2474	15.1437	15.2177	0.00673144139920177	1.11088576055121	up	--	--	Molecular Function: hydrolase activity, hydrolyzing O-glycosyl compounds (GO:0004553);; Cellular Component: cell wall (GO:0005618);; Biological Process: xyloglucan metabolic process (GO:0010411);; Molecular Function: xyloglucan:xyloglucosyl transferase activity (GO:0016762);; Biological Process: cell wall biogenesis (GO:0042546);; Cellular Component: apoplast (GO:0048046);; Biological Process: ce…	K08235|8.6e-181|gmx:100784660|K08235 xyloglucan:xyloglucosyl transferase [EC:2.4.1.207] | (RefSeq) probable xyloglucan endotransglucosylase/hydrolase protein 6	--	--	--	Glycosyl hydrolases family 16	Probable xyloglucan endotransglucosylase/hydrolase protein 6 OS=Arabidopsis thaliana OX=3702 GN=XTH6 PE=2 SV=2	G	Carbohydrate transport and metabolism	probable xyloglucan endotransglucosylase/hydrolase protein 6 [Glycine max]
Glyma.05G224500.Wm82.a4.v1	107	111	140	366	275	503	3.95492	3.46515	4.6574	10.5551	8.32969	16.1943	8.39391389148384e-09	1.62351482990257	up	--	--	Molecular Function: iron ion binding (GO:0005506);; Cellular Component: cytoplasm (GO:0005737);; Biological Process: inositol catabolic process (GO:0019310);; Molecular Function: inositol oxygenase activity (GO:0050113);;	K00469|8.4e-187|gmx:100788665|K00469 inositol oxygenase [EC:1.13.99.1] | (RefSeq) uncharacterized protein LOC100788665	Ascorbate and aldarate metabolism (ko00053);; Inositol phosphate metabolism (ko00562)	[R]	General function prediction only	Myo-inositol oxygenase	Inositol oxygenase 4 OS=Arabidopsis thaliana OX=3702 GN=MIOX4 PE=2 SV=1	S	Function unknown	putative inositol oxygenase [Glycine max]
Glyma.14G044400.Wm82.a4.v1	12	24	47	180	180	153	0.131944	0.244857	0.493382	1.67621	1.76016	1.57703	9.53447892721942e-10	2.58678067535761	up	--	--	Cellular Component: integral component of membrane (GO:0016021);;	K13466|1.4e-19|jre:108979830|K13466 EIX receptor 1/2 | (RefSeq) receptor-like protein EIX2 isoform X1	Plant-pathogen interaction (ko04626)	[R]	General function prediction only	Leucine rich repeat	Receptor-like protein 7 OS=Arabidopsis thaliana OX=3702 GN=RLP7 PE=3 SV=2	V	Defense mechanisms	receptor-like protein 7 [Glycine max]
Glyma.06G176900.Wm82.a4.v1	1788	2939	2778	4569	7097	3991	39.9238	58.4278	56.0804	81.7926	133.64	79.2396	0.000120577709118451	1.02843049501391	up	[J]	Translation, ribosomal structure and biogenesis	Molecular Function: translation elongation factor activity (GO:0003746);; Molecular Function: GTPase activity (GO:0003924);; Molecular Function: GTP binding (GO:0005525);; Biological Process: translational elongation (GO:0006414);;	K02358|3.9e-268|gmx:100793431|K02358 elongation factor Tu | (RefSeq) TUFA; elongation factor Tu, chloroplastic	Plant-pathogen interaction (ko04626)	[J]	Translation, ribosomal structure and biogenesis	Elongation factor Tu GTP binding domain	Elongation factor Tu, chloroplastic OS=Glycine max OX=3847 GN=TUFA PE=3 SV=1	J	Translation, ribosomal structure and biogenesis	elongation factor Tu, chloroplastic [Glycine max]
Glyma.02G263900.Wm82.a4.v1	347	278	342	953	820	543	5.73823	4.08315	5.11546	12.6643	11.4599	7.99278	8.57980649829557e-07	1.1963329673789	up	[R]	General function prediction only	Molecular Function: protein kinase activity (GO:0004672);; Molecular Function: ATP binding (GO:0005524);; Cellular Component: integral component of membrane (GO:0016021);;	K13436|1.8e-29|bna:106437577|K13436 pto-interacting protein 1 [EC:2.7.11.1] | (RefSeq) PTI1-like tyrosine-protein kinase 2	Plant-pathogen interaction (ko04626)	--	--	Protein tyrosine and serine/threonine kinase	Protein MALE DISCOVERER 2 OS=Arabidopsis thaliana OX=3702 GN=MDIS2 PE=1 SV=1	T	Signal transduction mechanisms	probable inactive receptor-like protein kinase At3g56050 [Glycine max]
Glyma.03G025600.Wm82.a4.v1	86	94	105	262	220	163	2.99769	2.91174	3.28162	7.33304	6.47984	5.0651	0.000125241282621784	1.12096736481955	up	--	--	--	K15198|2.3e-48|sbi:8069083|K15198 transcription factor TFIIIB component B'' | (RefSeq) uncharacterized protein LOC8069083 isoform X1	--	--	--	Myelodysplasia-myeloid leukemia factor 1-interacting protein	--	S	Function unknown	uncharacterized protein LOC100781148 isoform X1 [Glycine max]
Glyma.03G091100.Wm82.a4.v1	462	516	497	1502	1045	1005	2.90478	2.8868	2.82796	7.57607	5.54558	5.62045	1.15876817502408e-11	1.20603438417078	up	[NW]	Cell motility;; Extracellular structures	--	K17592|0.0e+00|sita:101760663|K17592 sacsin | (RefSeq) uncharacterized protein LOC101760663	--	--	--	--	Protein NO VEIN OS=Arabidopsis thaliana OX=3702 GN=NOV PE=1 SV=1	--	--	uncharacterized protein LOC100800765 [Glycine max]
Glyma.08G066700.Wm82.a4.v1	201	160	153	474	357	386	5.54921	3.92927	3.81618	10.5182	8.32727	9.48243	3.72798532859255e-07	1.17818713270706	up	--	--	Molecular Function: nucleic acid binding (GO:0003676);; Molecular Function: zinc ion binding (GO:0008270);; Cellular Component: integral component of membrane (GO:0016021);;	K17442|5.8e-44|rcu:8279214|K17442 zinc finger protein ZFPM2 | (RefSeq) uncharacterized protein LOC8279214 isoform X1	--	[U]	Intracellular trafficking, secretion, and vesicular transport	TB2/DP1, HVA22 family	HVA22-like protein c OS=Arabidopsis thaliana OX=3702 GN=HVA22C PE=2 SV=1	U	Intracellular trafficking, secretion, and vesicular transport	zinc finger protein 385B [Glycine max]
Glyma.18G254600.Wm82.a4.v1	20	62	33	108	75	72	0.238783	0.673296	0.361746	1.05171	0.769639	0.774233	0.0448368224565751	1.10191727318495	up	[M]	Cell wall/membrane/envelope biogenesis	Molecular Function: protein kinase activity (GO:0004672);; Molecular Function: ATP binding (GO:0005524);; Cellular Component: plasma membrane (GO:0005886);; Biological Process: hormone-mediated signaling pathway (GO:0009755);; Cellular Component: integral component of membrane (GO:0016021);;	K13415|5.4e-98|han:110929858|K13415 protein brassinosteroid insensitive 1 [EC:2.7.10.1 2.7.11.1] | (RefSeq) systemin receptor SR160-like	Plant hormone signal transduction (ko04075)	--	--	Leucine rich repeat	MDIS1-interacting receptor like kinase 2 OS=Arabidopsis thaliana OX=3702 GN=MIK2 PE=1 SV=3	T	Signal transduction mechanisms	probable leucine-rich repeat receptor-like protein kinase At1g35710 isoform X1 [Glycine max]
Glyma.03G038700.Wm82.a4.v1	85	86	116	320	209	199	2.82464	2.5599	3.50137	8.56801	5.9031	5.92124	1.45528146322262e-05	1.27996831837361	up	--	--	Molecular Function: peroxidase activity (GO:0004601);; Cellular Component: extracellular region (GO:0005576);; Biological Process: response to oxidative stress (GO:0006979);; Molecular Function: heme binding (GO:0020037);; Biological Process: hydrogen peroxide catabolic process (GO:0042744);; Molecular Function: metal ion binding (GO:0046872);;	K00430|4.1e-181|gmx:100803619|K00430 peroxidase [EC:1.11.1.7] | (RefSeq) peroxidase P7	Phenylpropanoid biosynthesis (ko00940)	--	--	Peroxidase	Cationic peroxidase 1 OS=Arachis hypogaea OX=3818 GN=PNC1 PE=1 SV=2	Q	Secondary metabolites biosynthesis, transport and catabolism	peroxidase P7 [Glycine max]
Glyma.15G088000.Wm82.a4.v1	114	158	162	982	711	395	1.89875	2.33666	2.43827	13.1423	10.0051	5.85826	8.13702861292502e-14	2.20583821141222	up	[O]	Posttranslational modification, protein turnover, chaperones	Molecular Function: ATP binding (GO:0005524);; Cellular Component: cytoplasm (GO:0005737);; Biological Process: response to unfolded protein (GO:0006986);; Molecular Function: ATPase activity (GO:0016887);; Molecular Function: heat shock protein binding (GO:0031072);; Biological Process: cellular response to unfolded protein (GO:0034620);; Biological Process: protein refolding (GO:0042026);; Mole…	K03283|0.0e+00|gmx:100788531|K03283 heat shock 70kDa protein 1/2/6/8 | (RefSeq) heat shock 70 kDa protein-like	Spliceosome (ko03040);; Protein processing in endoplasmic reticulum (ko04141);; Endocytosis (ko04144)	[O]	Posttranslational modification, protein turnover, chaperones	Hsp70 protein	Heat shock 70 kDa protein OS=Glycine max OX=3847 GN=HSP70 PE=3 SV=1	O	Posttranslational modification, protein turnover, chaperones	hypothetical protein GLYMA_15G088000 [Glycine max]
Glyma.02G176000.Wm82.a4.v1	16	17	12	69	45	44	0.73019	0.717765	0.496359	2.63563	1.81117	1.85158	0.00200296264433265	1.74686044515067	up	[R]	General function prediction only	Molecular Function: GTPase activity (GO:0003924);; Molecular Function: GTP binding (GO:0005525);; Cellular Component: endosome (GO:0005768);; Biological Process: intracellular protein transport (GO:0006886);; Cellular Component: endomembrane system (GO:0012505);; Biological Process: Rab protein signal transduction (GO:0032482);;	K07904|2.8e-123|gmx:100820137|K07904 Ras-related protein Rab-11A | (RefSeq) ras-related protein RABA4d	Endocytosis (ko04144)	[U]	Intracellular trafficking, secretion, and vesicular transport	Ras family	Ras-related protein RABA4d OS=Arabidopsis thaliana OX=3702 GN=RABA4D PE=1 SV=1	U	Intracellular trafficking, secretion, and vesicular transport	ras-related protein RABA4d [Glycine max]
Glyma.03G073702.Wm82.a4.v1	72	104	117	395	324	258	3.44853	4.47647	5.10639	15.3511	13.226	11.1042	2.07261435471591e-10	1.68458378364394	up	[O]	Posttranslational modification, protein turnover, chaperones	Molecular Function: glutathione transferase activity (GO:0004364);;	K00799|5.3e-127|gmx:547582|K00799 glutathione S-transferase [EC:2.5.1.18] | (RefSeq) GSTU13; glutathione S-transferase GST 13	Glutathione metabolism (ko00480)	[O]	Posttranslational modification, protein turnover, chaperones	Glutathione S-transferase, N-terminal domain	Probable glutathione S-transferase OS=Glycine max OX=3847 GN=HSP26-A PE=2 SV=1	O	Posttranslational modification, protein turnover, chaperones	glutathione S-transferase GST 13 [Glycine max]
Glyma.09G272100.Wm82.a4.v1	13	41	31	354	399	133	0.15859	0.445103	0.338066	3.49646	4.14147	1.45195	1.70221012540477e-13	3.34293422667093	up	--	--	Cellular Component: integral component of membrane (GO:0016021);;	K03021|1.4e-82|mtr:MTR_8g023445|K03021 DNA-directed RNA polymerase III subunit RPC2 [EC:2.7.7.6] | (RefSeq) DNA-directed RNA polymerase	RNA polymerase (ko03020)	[R]	General function prediction only	Leucine rich repeat	Receptor-like protein EIX1 OS=Solanum lycopersicum OX=4081 GN=EIX1 PE=2 SV=2	L	Replication, recombination and repair	receptor-like protein EIX2 isoform X1 [Glycine max]
Glyma.17G227900.Wm82.a4.v1	2	9	4	37	74	36	0.038101	0.150953	0.064489	0.558712	1.19111	0.600805	2.24651472952248e-05	3.26804161018007	up	[G]	Carbohydrate transport and metabolism	Molecular Function: hydrolase activity, hydrolyzing O-glycosyl compounds (GO:0004553);; Biological Process: carbohydrate metabolic process (GO:0005975);;	K01193|4.6e-244|cam:101500539|K01193 beta-fructofuranosidase [EC:3.2.1.26] | (RefSeq) beta-fructofuranosidase, insoluble isoenzyme CWINV3-like	Galactose metabolism (ko00052);; Starch and sucrose metabolism (ko00500)	[G]	Carbohydrate transport and metabolism	Glycosyl hydrolases family 32 N-terminal domain	Fructan 6-exohydrolase OS=Beta vulgaris OX=161934 GN=6-FEH PE=1 SV=1	G	Carbohydrate transport and metabolism	fructan 6-exohydrolase [Glycine max]
Glyma.06G201100.Wm82.a4.v1	22	14	24	83	51	48	0.419509	0.233563	0.391298	1.0598	0.819874	0.665765	0.00554670657525743	1.53060880555182	up	--	--	Cellular Component: exocyst (GO:0000145);; Biological Process: exocytosis (GO:0006887);; Biological Process: protein transport (GO:0015031);;	K07195|1.2e-39|eus:EUTSA_v10007127mg|K07195 exocyst complex component 7 | (RefSeq) hypothetical protein	--	[U]	Intracellular trafficking, secretion, and vesicular transport	Exo70 exocyst complex subunit	Exocyst complex component EXO70B1 OS=Arabidopsis thaliana OX=3702 GN=EXO70B1 PE=1 SV=1	U	Intracellular trafficking, secretion, and vesicular transport	exocyst complex component EXO70B1 isoform X1 [Glycine max]
Glyma.13G210000.Wm82.a4.v1	32	35	48	93	95	63	1.41336	1.34787	1.90503	3.28925	3.5327	2.4474	0.0188275043831028	1.07488444722615	up	[Q]	Secondary metabolites biosynthesis, transport and catabolism	Molecular Function: hydrolase activity (GO:0016787);;	K09651|6.8e-11|boe:106315955|K09651 rhomboid domain-containing protein 1 [EC:3.4.21.-] | (RefSeq) rhomboid-like protein 14, mitochondrial isoform X1	--	[R]	General function prediction only	Dienelactone hydrolase family	Endo-1,3;1,4-beta-D-glucanase OS=Zea mays OX=4577 PE=1 SV=1	Q	Secondary metabolites biosynthesis, transport and catabolism	endo-1,3;1,4-beta-D-glucanase [Glycine max]
Glyma.12G150500.Wm82.a4.v1	59	36	43	166	184	153	2.45439	1.32514	1.62803	5.5918	6.50219	5.6962	8.57566999350929e-08	1.80701856705278	up	--	--	Molecular Function: asparagine synthase (glutamine-hydrolyzing) activity (GO:0004066);;	--	--	--	--	Aluminium induced protein	Stem-specific protein TSJT1 OS=Nicotiana tabacum OX=4097 GN=TSJT1 PE=2 SV=1	S	Function unknown	stem-specific protein TSJT1 [Glycine max]
Glyma.08G198900.Wm82.a4.v1	15	15	7	77	55	34	0.17062	0.150896	0.071238	0.730814	0.547442	0.354724	0.000871640724842268	2.09622082247707	up	--		Molecular Function: protein kinase activity (GO:0004672);; Molecular Function: ATP binding (GO:0005524);; Cellular Component: integral component of membrane (GO:0016021);;	K16224|4.5e-217|boe:106304564|K16224 senescence-induced receptor-like serine/threonine-protein kinase | (RefSeq) senescence-induced receptor-like serine/threonine-protein kinase	MAPK signaling pathway - plant (ko04016);; Plant-pathogen interaction (ko04626)	--	--	Malectin-like domain	LRR receptor-like serine/threonine-protein kinase IOS1 OS=Arabidopsis thaliana OX=3702 GN=IOS1 PE=1 SV=1	T	Signal transduction mechanisms	LRR receptor-like serine/threonine-protein kinase IOS1 [Glycine max]
Glyma.16G095000.Wm82.a4.v1	86	91	41	219	292	183	1.4952	1.39747	0.63776	3.05268	4.27164	2.82204	2.01558112445051e-05	1.61934558742285	up	--	--	Cellular Component: cytosol (GO:0005829);; Biological Process: chloroplast avoidance movement (GO:0009903);; Biological Process: chloroplast accumulation movement (GO:0009904);;	--	--	--	--	Weak chloroplast movement under blue light	Protein WEAK CHLOROPLAST MOVEMENT UNDER BLUE LIGHT 1 OS=Arabidopsis thaliana OX=3702 GN=WEB1 PE=1 SV=1	S	Function unknown	protein WEAK CHLOROPLAST MOVEMENT UNDER BLUE LIGHT 1-like isoform X1 [Glycine soja]
Glyma.05G237200.Wm82.a4.v1	24	15	17	220	122	63	0.527608	0.286436	0.327731	3.93008	2.28692	1.22853	7.39953635002436e-08	2.77081147999748	up	--	--	Molecular Function: transcription factor activity, sequence-specific DNA binding (GO:0003700);; Molecular Function: calmodulin binding (GO:0005516);; Cellular Component: nucleus (GO:0005634);; Molecular Function: sequence-specific DNA binding (GO:0043565);; Biological Process: regulation of salicylic acid biosynthetic process (GO:0080142);;	--	--	--	--	Calmodulin binding protein-like	Protein SAR DEFICIENT 1 OS=Arabidopsis thaliana OX=3702 GN=SARD1 PE=1 SV=1	S	Function unknown	protein SAR DEFICIENT 1-like [Glycine max]
Glyma.08G153400.Wm82.a4.v1	237	521	530	978	828	948	39.6821	77.5634	80.1975	131.316	116.826	141.163	0.000172132381042752	1.05571811787924	up	--	--	Cellular Component: integral component of membrane (GO:0016021);;	--	--	--	--	--	--	--	--	hypothetical protein glysoja_008550 [Glycine soja]
Glyma.15G257600.Wm82.a4.v1	413	503	346	981	839	1216	11.9802	12.9855	9.06075	22.829	20.535	31.3889	1.83906833978356e-08	1.21415256960923	up	[Q]	Secondary metabolites biosynthesis, transport and catabolism	Molecular Function: metal ion binding (GO:0046872);; Molecular Function: dioxygenase activity (GO:0051213);;	K13229|6.0e-83|ats:109766943|K13229 2,4-dihydroxy-1,4-benzoxazin-3-one-glucoside dioxygenase [EC:1.14.11.59] | (RefSeq) LOC109766943; DIBOA-glucoside dioxygenase BX6-like	Benzoxazinoid biosynthesis (ko00402)	[QR]	Secondary metabolites biosynthesis, transport and catabolism;; General function prediction only	2OG-Fe(II) oxygenase superfamily	1-aminocyclopropane-1-carboxylate oxidase homolog 1 OS=Arabidopsis thaliana OX=3702 GN=At1g06620 PE=2 SV=1	Q	Secondary metabolites biosynthesis, transport and catabolism	1-aminocyclopropane-1-carboxylate oxidase homolog 1 [Glycine max]
Glyma.13G321100.Wm82.a4.v1	168	367	357	1597	2007	898	3.1633	6.15397	6.06658	24.1181	31.8748	15.03	2.09973253848173e-05	2.30112806558906	up	--	--	Molecular Function: magnesium ion binding (GO:0000287);; Molecular Function: terpene synthase activity (GO:0010333);;	K14173|0.0e+00|gmx:100812119|K14173 alpha-farnesene synthase [EC:4.2.3.46] | (RefSeq) GMTPS21; terpene synthase TPS21	Sesquiterpenoid and triterpenoid biosynthesis (ko00909)	--	--	Terpene synthase family, metal binding domain	Alpha-farnesene synthase OS=Ricinus communis OX=3988 GN=TPS7 PE=1 SV=2	S	Function unknown	terpene synthase 21 [Glycine max]
Glyma.15G129200.Wm82.a4.v1	288	281	318	924	926	595	8.5935	7.4646	8.57658	22.1031	23.2975	15.7826	9.58419583732777e-11	1.40748388739149	up	--	--	Molecular Function: peroxidase activity (GO:0004601);; Cellular Component: extracellular region (GO:0005576);; Biological Process: response to oxidative stress (GO:0006979);; Molecular Function: heme binding (GO:0020037);; Biological Process: hydrogen peroxide catabolic process (GO:0042744);; Molecular Function: metal ion binding (GO:0046872);;	K00430|1.8e-201|gmx:106796332|K00430 peroxidase [EC:1.11.1.7] | (RefSeq) peroxidase A2	Phenylpropanoid biosynthesis (ko00940)	--	--	Peroxidase	Peroxidase 54 OS=Arabidopsis thaliana OX=3702 GN=PER54 PE=2 SV=1	Q	Secondary metabolites biosynthesis, transport and catabolism	peroxidase A2 [Glycine max]
Glyma.10G196200.Wm82.a4.v1	33	49	51	227	238	152	1.90488	2.58052	2.71589	10.7624	11.8766	7.98361	2.03805738511001e-11	2.16610646422887	up	--	--	--	--	--	--	--	--	--	S	Function unknown	hypothetical protein glysoja_017019 [Glycine soja]
Glyma.11G000500.Wm82.a4.v1	31	24	73	317	204	183	0.677496	0.456461	1.45843	5.64623	3.81442	3.60935	6.51912202831027e-09	2.39741708228938	up	[G]	Carbohydrate transport and metabolism	Molecular Function: UDP-glycosyltransferase activity (GO:0008194);;	K23260|7.2e-286|gmx:100781517|K23260 scopoletin glucosyltransferase [EC:2.4.1.128] | (RefSeq) scopoletin glucosyltransferase	Phenylpropanoid biosynthesis (ko00940)	[GC]	Carbohydrate transport and metabolism;; Energy production and conversion	UDP-glucoronosyl and UDP-glucosyl transferase	Scopoletin glucosyltransferase OS=Nicotiana tabacum OX=4097 GN=TOGT1 PE=1 SV=1	--	--	scopoletin glucosyltransferase [Glycine max]
Glyma.16G213900.Wm82.a4.v1	16	17	17	59	49	50	0.152675	0.14246	0.14692	0.547366	0.400501	0.516517	0.00249509959379509	1.60360876971124	up	[R]	General function prediction only	Biological Process: signal transduction (GO:0007165);; Cellular Component: integral component of membrane (GO:0016021);; Molecular Function: ADP binding (GO:0043531);;	K00695|2.0e-235|mtr:MTR_6g478030|K00695 sucrose synthase [EC:2.4.1.13] | (RefSeq) sucrose synthase	Starch and sucrose metabolism (ko00500)	--	--	TIR domain	TMV resistance protein N OS=Nicotiana glutinosa OX=35889 GN=N PE=1 SV=1	--	--	hypothetical protein GLYMA_16G213900 [Glycine max]
Glyma.20G138400.Wm82.a4.v1	23	22	16	72	108	62	0.34963	0.304025	0.212286	0.894283	1.41122	0.848098	8.35477318628495e-05	1.94063546861918	up	[T]	Signal transduction mechanisms	Molecular Function: protein serine/threonine kinase activity (GO:0004674);; Molecular Function: ATP binding (GO:0005524);; Cellular Component: plasma membrane (GO:0005886);; Biological Process: protein phosphorylation (GO:0006468);; Cellular Component: integral component of membrane (GO:0016021);;	K24104|1.2e-84|thj:104799061|K24104 GPN-loop GTPase | (RefSeq) LOW QUALITY PROTEIN: uncharacterized protein LOC104799061	--	--	--	Protein tyrosine and serine/threonine kinase	Cysteine-rich receptor-like protein kinase 29 OS=Arabidopsis thaliana OX=3702 GN=CRK29 PE=2 SV=1	T	Signal transduction mechanisms	putative receptor-like protein kinase At4g00960 [Glycine max]
Glyma.20G213700.Wm82.a4.v1	13	46	30	146	123	51	0.375313	1.21747	0.8051	3.51664	3.10948	1.36619	0.00190382176535702	1.80108155008434	up	[H]	Coenzyme transport and metabolism	Molecular Function: O-methyltransferase activity (GO:0008171);; Molecular Function: S-adenosylmethionine-dependent methyltransferase activity (GO:0008757);; Biological Process: aromatic compound biosynthetic process (GO:0019438);; Biological Process: methylation (GO:0032259);; Molecular Function: protein dimerization activity (GO:0046983);;	K13262|1.1e-206|gmx:100819853|K13262 isoflavone-7-O-methyltransferase [EC:2.1.1.150] | (RefSeq) isoflavone-7-O-methyltransferase 6-like	Isoflavonoid biosynthesis (ko00943)	[R]	General function prediction only	O-methyltransferase domain	Isoflavone 7-O-methyltransferase OS=Glycyrrhiza echinata OX=46348 GN=D7OMT PE=1 SV=1	S	Function unknown	isoflavone-7-O-methyltransferase 6-like [Glycine max]
Glyma.14G070500.Wm82.a4.v1	1351	1819	1340	3623	3350	2761	120.676	144.665	108.132	259.429	252.316	219.213	5.2412677214818e-10	1.0578801101031	up	[O]	Posttranslational modification, protein turnover, chaperones	Biological Process: glycerol ether metabolic process (GO:0006662);; Molecular Function: protein disulfide oxidoreductase activity (GO:0015035);; Biological Process: cell redox homeostasis (GO:0045454);;	K03671|5.1e-60|gmx:100306506|K03671 thioredoxin 1 | (RefSeq) uncharacterized protein LOC100306506	--	[O]	Posttranslational modification, protein turnover, chaperones	Thioredoxin	Thioredoxin H-type 2 OS=Nicotiana tabacum OX=4097 PE=3 SV=1	O	Posttranslational modification, protein turnover, chaperones	thioredoxin H-type 2-like [Glycine soja]
Glyma.09G237700.Wm82.a4.v1	22	38	31	158	92	67	0.389832	0.59539	0.496245	2.26509	1.38768	1.0565	0.000207382478352979	1.73752988003503	up	[E]	Amino acid transport and metabolism	Cellular Component: integral component of membrane (GO:0016021);; Molecular Function: transmembrane transporter activity (GO:0022857);;	K14638|0.0e+00|gmx:100787705|K14638 solute carrier family 15 (peptide/histidine transporter), member 3/4 | (RefSeq) protein NRT1/ PTR FAMILY 7.3	--	[E]	Amino acid transport and metabolism	POT family	Protein NRT1/ PTR FAMILY 7.3 OS=Arabidopsis thaliana OX=3702 GN=NPF7.3 PE=1 SV=2	E	Amino acid transport and metabolism	protein NRT1/ PTR FAMILY 7.3 [Glycine max]
Glyma.15G101600.Wm82.a4.v1	42	66	32	197	135	178	1.08868	1.54187	0.763002	4.16628	2.98471	4.16528	3.70626041206498e-07	1.80896177409872	up	--	--	Molecular Function: molecular_function (GO:0003674);; Molecular Function: catalytic activity (GO:0003824);; Molecular Function: ubiquitin-protein transferase activity (GO:0004842);; Molecular Function: protein binding (GO:0005515);; Cellular Component: cellular_component (GO:0005575);; Cellular Component: intracellular (GO:0005622);; Cellular Component: cell (GO:0005623);; Cellular Component: nuc…	K17302|1.0e-27|mtr:MTR_4g006350|K17302 coatomer subunit beta' | (RefSeq) coatomer WD associated domain protein	--	--	--	F-box domain	F-box protein CPR1 OS=Arabidopsis thaliana OX=3702 GN=CPR1 PE=1 SV=2	S	Function unknown	F-box/kelch-repeat protein At3g23880 isoform X1 [Glycine max]
Glyma.11G252200.Wm82.a4.v1	99	125	91	324	225	300	8.14012	8.83415	6.42399	20.9864	15.1429	20.96	9.87697941507669e-08	1.37269713277874	up	--	--	Cellular Component: integral component of membrane (GO:0016021);;	--	--	--	--	--	--	--	--	uncharacterized protein LOC100526959 isoform X1 [Glycine max]
Glyma.20G022500.Wm82.a4.v1	26	54	31	126	99	85	0.769034	1.41481	0.830682	3.00306	2.47337	2.25522	0.000938318633225332	1.43089016796935	up	--	--	Molecular Function: zinc ion transmembrane transporter activity (GO:0005385);; Cellular Component: plasma membrane (GO:0005886);; Cellular Component: membrane (GO:0016020);; Cellular Component: integral component of membrane (GO:0016021);; Biological Process: zinc II ion transmembrane transport (GO:0071577);;	K14709|6.5e-191|gmx:100795511|K14709 solute carrier family 39 (zinc transporter), member 1/2/3 | (RefSeq) uncharacterized protein LOC100795511 precursor	--	[P]	Inorganic ion transport and metabolism	ZIP Zinc transporter	Probable zinc transporter 10 OS=Arabidopsis thaliana OX=3702 GN=ZIP10 PE=1 SV=2	P	Inorganic ion transport and metabolism	uncharacterized protein LOC100795511 precursor [Glycine max]
Glyma.13G356000.Wm82.a4.v1	306	157	277	802	972	442	13.2015	6.03547	10.798	27.7581	35.4	16.9577	1.1871446784669e-05	1.5205521219186	up	[G]	Carbohydrate transport and metabolism	Molecular Function: water channel activity (GO:0015250);; Cellular Component: integral component of membrane (GO:0016021);;	K09873|1.4e-131|gmx:100805635|K09873 aquaporin TIP | (RefSeq) aquaporin TIP2-1	--	[G]	Carbohydrate transport and metabolism	Major intrinsic protein	Aquaporin TIP2-1 OS=Arabidopsis thaliana OX=3702 GN=TIP2-1 PE=1 SV=2	G	Carbohydrate transport and metabolism	aquaporin TIP2-1 [Glycine max]
Glyma.17G112900.Wm82.a4.v1	92	142	181	429	250	231	4.04123	5.57488	7.2179	15.1542	9.29094	9.03265	0.0018267647527855	1.07319447749212	up	--	--	Molecular Function: electron carrier activity (GO:0009055);; Cellular Component: integral component of membrane (GO:0016021);;	--	--	--	--	Plastocyanin-like domain	--	S	Function unknown	cucumber peeling cupredoxin [Glycine max]
Glyma.08G298700.Wm82.a4.v1	41	49	51	232	217	115	4.66796	4.97355	5.1718	21.1378	20.8669	11.5721	6.1831881307805e-08	1.94467568707617	up	--	--	Molecular Function: protein dimerization activity (GO:0046983);;	--	--	--	--	Helix-loop-helix DNA-binding domain	Transcription factor PRE6 OS=Arabidopsis thaliana OX=3702 GN=PRE6 PE=1 SV=1	K	Transcription	transcription factor PRE6 [Glycine max]
Glyma.11G070600.Wm82.a4.v1	20	16	31	101	56	36	0.639126	0.466639	0.930303	2.70272	1.57197	1.07152	0.0193794668252563	1.45397713131909	up	[R]	General function prediction only	--	K23050|2.0e-180|gmx:100781863|K23050 phenylcoumaran benzylic ether reductase [EC:1.3.1.-] | (RefSeq) isoflavone reductase	--	--	--	NmrA-like family	Isoflavone reductase OS=Glycine max OX=3847 GN=IFR PE=1 SV=1	S	Function unknown	NmrA-like family domain-containing protein [Glycine max]
Glyma.18G261300.Wm82.a4.v1	17	27	56	86	78	90	0.477691	0.699522	1.33758	1.84256	1.80199	2.32399	0.0161962645621087	1.30247710088443	up	--	--	Molecular Function: DNA binding (GO:0003677);; Cellular Component: nucleus (GO:0005634);; Biological Process: regulation of transcription, DNA-templated (GO:0006355);;	K00521|6.4e-37|cmos:111447866|K00521 ferric-chelate reductase [EC:1.16.1.7] | (RefSeq) ferric reduction oxidase 7, chloroplastic-like	--	--	--	No apical meristem (NAM) protein	NAC domain-containing protein 100 OS=Arabidopsis thaliana OX=3702 GN=NAC100 PE=2 SV=1	K	Transcription	hypothetical protein GLYMA_18G261300 [Glycine max]
Glyma.13G056100.Wm82.a4.v1	123	265	197	578	583	374	2.79671	5.39214	4.07202	10.6087	11.2576	7.6038	7.00476759320125e-06	1.34970102054328	up	--	--	Molecular Function: transferase activity, transferring acyl groups other than amino-acyl groups (GO:0016747);;	K13264|4.0e-273|gmx:100127426|K13264 isoflavone 7-O-glucoside-6''-O-malonyltransferase [EC:2.3.1.115] | (RefSeq) IF7MaT; malonyl-CoA:isoflavone 7-O-glucoside-6''-O-malonyltransferase	Isoflavonoid biosynthesis (ko00943);; Flavone and flavonol biosynthesis (ko00944)	--	--	Transferase family	Phenolic glucoside malonyltransferase 1 OS=Arabidopsis thaliana OX=3702 GN=PMAT1 PE=1 SV=1	H	Coenzyme transport and metabolism	malonyl-CoA:isoflavone 7-O-glucoside-6''-O-malonyltransferase [Glycine max]
Glyma.14G206200.Wm82.a4.v1	61	160	218	471	328	359	0.662331	1.54762	2.18379	4.25862	3.12494	3.51509	0.000557173285197932	1.35540498564705	up	[T]	Signal transduction mechanisms	Molecular Function: protein serine/threonine kinase activity (GO:0004674);; Molecular Function: ATP binding (GO:0005524);; Cellular Component: integral component of membrane (GO:0016021);;	K13430|1.3e-68|oeu:111396104|K13430 serine/threonine-protein kinase PBS1 [EC:2.7.11.1] | (RefSeq) serine/threonine-protein kinase PBS1-like	Plant-pathogen interaction (ko04626)	--	--	Protein kinase domain	Probable LRR receptor-like serine/threonine-protein kinase At1g06840 OS=Arabidopsis thaliana OX=3702 GN=At1g06840 PE=1 SV=2	T	Signal transduction mechanisms	probable LRR receptor-like serine/threonine-protein kinase At1g06840-like isoform X1 [Glycine max]
Glyma.06G137300.Wm82.a4.v1	209	754	1011	2325	1912	1794	6.09715	19.6493	26.7519	54.5863	47.2115	46.7051	0.049428565164113	1.57634993355512	up	[H]	Coenzyme transport and metabolism	Molecular Function: O-methyltransferase activity (GO:0008171);; Molecular Function: S-adenosylmethionine-dependent methyltransferase activity (GO:0008757);; Biological Process: aromatic compound biosynthetic process (GO:0019438);; Biological Process: methylation (GO:0032259);; Molecular Function: protein dimerization activity (GO:0046983);;	K13066|4.4e-211|gmx:100806525|K13066 caffeic acid 3-O-methyltransferase [EC:2.1.1.68] | (RefSeq) caffeic acid 3-O-methyltransferase	Phenylpropanoid biosynthesis (ko00940)	[R]	General function prediction only	O-methyltransferase domain	Caffeic acid 3-O-methyltransferase OS=Medicago sativa OX=3879 PE=1 SV=1	S	Function unknown	caffeic acid 3-O-methyltransferase [Glycine max]
Glyma.08G134200.Wm82.a4.v1	9	29	4	113	110	45	0.288311	0.819646	0.107026	2.88885	2.98509	1.26182	0.000136201112886912	2.62935697393667	up	--	--	Cellular Component: integral component of membrane (GO:0016021);;	--	--	--	--	--	--	--	--	hypothetical protein GLYMA_08G134200 [Glycine max]
Glyma.10G218700.Wm82.a4.v1	38	55	96	114	163	158	1.01787	1.33481	2.34722	2.51635	3.75358	3.83907	0.00831912958274691	1.16913236522455	up	--	--	Biological Process: protein localization (GO:0008104);; Biological Process: protein transport (GO:0015031);;	K19476|1.0e-218|gmx:100816410|K19476 vacuolar protein sorting-associated protein IST1 | (RefSeq) IST1-like protein isoform X1	Endocytosis (ko04144)	[Z]	Cytoskeleton	Regulator of Vps4 activity in the MVB pathway	--	Z	Cytoskeleton	IST1-like protein isoform X1 [Glycine max]
Glyma.10G026600.Wm82.a4.v1	704	1052	1010	1888	2482	1591	18.6227	24.7856	24.1538	40.0536	55.3912	37.434	2.63271797795275e-06	1.06879668341973	up	[M]	Cell wall/membrane/envelope biogenesis	Molecular Function: RNA binding (GO:0003723);; Molecular Function: catalytic activity (GO:0003824);; Cellular Component: cytosol (GO:0005829);; Biological Process: rRNA processing (GO:0006364);;	--	--	--	--	NAD dependent epimerase/dehydratase family	Chloroplast stem-loop binding protein of 41 kDa a, chloroplastic OS=Arabidopsis thaliana OX=3702 GN=CSP41A PE=1 SV=1	S	Function unknown	chloroplast stem-loop binding protein of 41 kDa a, chloroplastic [Glycine max]
Glyma.18G248900.Wm82.a4.v1	117	103	97	409	312	228	3.65116	2.84029	2.71283	10.2761	8.29844	6.4988	5.84748947236353e-08	1.51579091379542	up	--	--	Cellular Component: integral component of membrane (GO:0016021);;	--	--	--	--	--	--	--	--	uncharacterized protein LOC102660528 isoform X1 [Glycine max]
Glyma.08G302600.Wm82.a4.v1	1426	1818	1903	4002	4811	3513	38.0269	43.1366	45.8544	85.5338	108.164	83.2646	6.21747791942889e-12	1.21628086013388	up	[EF]	Amino acid transport and metabolism;; Nucleotide transport and metabolism	Molecular Function: 2-aminoethylphosphonate-pyruvate transaminase activity (GO:0047304);;	K00830|2.6e-233|gmx:732565|K00830 alanine-glyoxylate transaminase / serine-glyoxylate transaminase / serine-pyruvate transaminase [EC:2.6.1.44 2.6.1.45 2.6.1.51] | (RefSeq) SGT3; serine glyoxylate aminotransferase 3	Alanine, aspartate and glutamate metabolism (ko00250);; Glycine, serine and threonine metabolism (ko00260);; Glyoxylate and dicarboxylate metabolism (ko00630);; Carbon metabolism (ko01200);; Peroxisome (ko04146)	[R]	General function prediction only	Aminotransferase class-V	Serine--glyoxylate aminotransferase OS=Arabidopsis thaliana OX=3702 GN=AGT1 PE=1 SV=2	E	Amino acid transport and metabolism	serine glyoxylate aminotransferase 3 [Glycine max]
Glyma.01G024300.Wm82.a4.v1	26	29	25	105	61	67	0.742563	0.754931	0.652968	2.46287	1.50777	1.73377	0.00137437241987683	1.47665548045237	up	--	--	Cellular Component: integral component of membrane (GO:0016021);;	--	--	--	--	--	--	--	--	uncharacterized protein LOC102668432 isoform X1 [Glycine max]
Glyma.10G228600.Wm82.a4.v1	27	28	25	138	117	42	0.32384	0.298655	0.266605	1.34859	1.19925	0.452841	0.000656773626431631	1.82838467844765	up	--	--	Cellular Component: integral component of membrane (GO:0016021);;	K13466|9.6e-55|jcu:105644937|K13466 EIX receptor 1/2 | (RefSeq) LRR receptor-like serine/threonine-protein kinase GSO2	Plant-pathogen interaction (ko04626)	--	--	Leucine rich repeat	Receptor-like protein EIX1 OS=Solanum lycopersicum OX=4081 GN=EIX1 PE=2 SV=2	L	Replication, recombination and repair	receptor-like protein EIX2 [Glycine max]
Glyma.14G048000.Wm82.a4.v1	9786	11530	11043	26302	23797	18400	135.888	144.127	139.157	292.968	278.376	228.347	1.05151883120101e-11	1.02753142715136	up	[O]	Posttranslational modification, protein turnover, chaperones	Molecular Function: serine-type endopeptidase activity (GO:0004252);;	K15333|1.1e-65|nsy:104224633|K15333 tRNA guanosine-2'-O-methyltransferase [EC:2.1.1.34] | (RefSeq) uncharacterized protein LOC104224633	--	--	--	Subtilase family	Subtilisin-like protease Glyma18g48580 OS=Glycine max OX=3847 GN=Glyma18g48580 PE=1 SV=3	O	Posttranslational modification, protein turnover, chaperones	subtilisin-like protease Glyma18g48580 isoform X1 [Glycine max]
Glyma.01G040900.Wm82.a4.v1	9	13	13	58	39	35	0.089342	0.108587	0.113261	0.475075	0.331484	0.316198	0.0029839013996223	1.8561405229957	up	[J]	Translation, ribosomal structure and biogenesis	Molecular Function: RNA binding (GO:0003723);; Molecular Function: helicase activity (GO:0004386);; Molecular Function: ATP binding (GO:0005524);; Cellular Component: spliceosomal complex (GO:0005681);;	K12813|0.0e+00|gmx:100791029|K12813 pre-mRNA-splicing factor ATP-dependent RNA helicase DHX16 [EC:3.6.4.13] | (RefSeq) pre-mRNA-splicing factor ATP-dependent RNA helicase DEAH1	Spliceosome (ko03040)	[A]	RNA processing and modification	Oligonucleotide/oligosaccharide-binding (OB)-fold	Pre-mRNA-splicing factor ATP-dependent RNA helicase DEAH1 OS=Arabidopsis thaliana OX=3702 GN=ESP3 PE=1 SV=1	A	RNA processing and modification	pre-mRNA-splicing factor ATP-dependent RNA helicase DEAH1 [Glycine max]
Glyma.08G076400.Wm82.a4.v1	49	33	62	111	154	58	1.06142	0.646981	1.21845	1.95295	2.85577	1.12794	0.0399160978632148	1.11459862798186	up	[E]	Amino acid transport and metabolism	Molecular Function: carboxy-lyase activity (GO:0016831);; Biological Process: carboxylic acid metabolic process (GO:0019752);; Molecular Function: pyridoxal phosphate binding (GO:0030170);;	K01590|3.8e-295|gmx:100792053|K01590 histidine decarboxylase [EC:4.1.1.22] | (RefSeq) aspartate aminotransferase superfamily protein	Histidine metabolism (ko00340)	[E]	Amino acid transport and metabolism	Pyridoxal-dependent decarboxylase conserved domain	Serine decarboxylase 1 OS=Oryza sativa subsp. japonica OX=39947 GN=SDC1 PE=3 SV=1	E	Amino acid transport and metabolism	aspartate aminotransferase superfamily protein [Glycine max]
Glyma.07G013900.Wm82.a4.v1	769	1038	985	2030	1512	2451	29.951	34.4459	31.6723	61.6837	47.1888	80.5019	2.79946753102684e-07	1.05157622161563	up	--	--	Molecular Function: iron ion binding (GO:0005506);; Cellular Component: cytoplasm (GO:0005737);; Biological Process: inositol catabolic process (GO:0019310);; Molecular Function: inositol oxygenase activity (GO:0050113);;	K00469|2.5e-175|gmx:100791726|K00469 inositol oxygenase [EC:1.13.99.1] | (RefSeq) inositol oxygenase 1	Ascorbate and aldarate metabolism (ko00053);; Inositol phosphate metabolism (ko00562)	[R]	General function prediction only	Myo-inositol oxygenase	Inositol oxygenase 1 OS=Arabidopsis thaliana OX=3702 GN=MIOX1 PE=2 SV=1	S	Function unknown	hypothetical protein GLYMA_07G013900 [Glycine max]
Glyma.06G310100.Wm82.a4.v1	2152	2080	2882	6738	5096	3614	68.0528	58.535	82.3752	170.8	135.877	101.591	3.20309121147976e-06	1.05642752712711	up	[I]	Lipid transport and metabolism	Biological Process: catabolic process (GO:0009056);; Molecular Function: hydrolase activity (GO:0016787);;	K14493|7.3e-43|smo:SELMODRAFT_450797|K14493 gibberellin receptor GID1 [EC:3.-.-.-] | (RefSeq) GID1b-1; hypothetical protein	Plant hormone signal transduction (ko04075)	[V]	Defense mechanisms	alpha/beta hydrolase fold	Probable carboxylesterase 15 OS=Arabidopsis thaliana OX=3702 GN=CXE15 PE=2 SV=1	V	Defense mechanisms	probable carboxylesterase 15 [Glycine max]
Glyma.13G053600.Wm82.a4.v1	163	142	137	531	335	312	1.9488	1.51228	1.48197	5.09309	3.37822	3.31554	2.96658064990782e-07	1.34399819621291	up	[T]	Signal transduction mechanisms	Molecular Function: protein kinase activity (GO:0004672);; Molecular Function: ATP binding (GO:0005524);; Cellular Component: plasma membrane (GO:0005886);; Cellular Component: plasmodesma (GO:0009506);; Cellular Component: integral component of membrane (GO:0016021);; Biological Process: protein autophosphorylation (GO:0046777);;	K13435|8.0e-89|sly:101268866|K13435 serine/threonine-protein kinase Pto | (RefSeq) Pto; serine/threonine protein kinase Pto	Plant-pathogen interaction (ko04626)	[T]	Signal transduction mechanisms	Protein tyrosine and serine/threonine kinase	Receptor-like protein kinase FERONIA OS=Arabidopsis thaliana OX=3702 GN=FER PE=1 SV=1	T	Signal transduction mechanisms	receptor-like protein kinase FERONIA [Glycine max]
Glyma.18G028400.Wm82.a4.v1	418	729	636	1479	1478	1248	16.0421	24.9194	22.0711	45.5373	47.8762	42.6261	6.20490171923141e-09	1.19459579390562	up	--	--	Biological Process: response to light stimulus (GO:0009416);; Cellular Component: photosystem I (GO:0009522);; Cellular Component: photosystem II (GO:0009523);; Cellular Component: chloroplast thylakoid membrane (GO:0009535);; Biological Process: photosynthesis, light harvesting in photosystem I (GO:0009768);; Cellular Component: chloroplast envelope (GO:0009941);; Cellular Component: plastoglobu…	K08915|1.2e-152|gmx:100820335|K08915 light-harvesting complex II chlorophyll a/b binding protein 4 | (RefSeq) chlorophyll a-b binding protein CP29.3, chloroplastic	Photosynthesis - antenna proteins (ko00196)	--	--	Chlorophyll A-B binding protein	Chlorophyll a-b binding protein CP29.3, chloroplastic OS=Arabidopsis thaliana OX=3702 GN=LHCB4.3 PE=2 SV=1	P	Inorganic ion transport and metabolism	chlorophyll a-b binding protein CP29.3, chloroplastic [Glycine max]
Glyma.18G254500.Wm82.a4.v1	18	27	13	58	48	47	0.272019	0.37576	0.176997	0.702462	0.581432	0.656066	0.020712436581835	1.34505469715466	up	[M]	Cell wall/membrane/envelope biogenesis	Molecular Function: protein kinase activity (GO:0004672);; Molecular Function: ATP binding (GO:0005524);; Cellular Component: plasma membrane (GO:0005886);; Biological Process: hormone-mediated signaling pathway (GO:0009755);; Cellular Component: integral component of membrane (GO:0016021);;	K13415|2.2e-98|han:110929858|K13415 protein brassinosteroid insensitive 1 [EC:2.7.10.1 2.7.11.1] | (RefSeq) systemin receptor SR160-like	Plant hormone signal transduction (ko04075)	--	--	Protein kinase domain	MDIS1-interacting receptor like kinase 2 OS=Arabidopsis thaliana OX=3702 GN=MIK2 PE=1 SV=3	--	--	probable leucine-rich repeat receptor-like protein kinase At1g35710 [Glycine max]
Glycine_max_newGene_4502	6	43	15	47	104	63	0.22974	1.58969	0.570702	1.59356	3.69339	2.35087	0.0220497427875125	1.73249932108155	up	--	--	--	--	--	--	--	--	--	--	--	unknown [Glycine max]
Glyma.15G068600.Wm82.a4.v1	13	34	33	88	83	68	0.43702	1.01954	1.01444	2.43606	2.41507	2.09683	0.00202862998768914	1.53702644218368	up	--	--	Molecular Function: nucleic acid binding (GO:0003676);; Molecular Function: endonuclease activity (GO:0004519);; Biological Process: DNA catabolic process (GO:0006308);;	--	--	--	--	S1/P1 Nuclease	Endonuclease 1 OS=Arabidopsis thaliana OX=3702 GN=ENDO1 PE=1 SV=1	G	Carbohydrate transport and metabolism	endonuclease 1-like [Glycine soja]
Glyma.13G158200.Wm82.a4.v1	136	141	194	690	843	245	4.32191	3.97871	5.55063	17.5883	22.6108	6.92811	0.00519977983697532	1.86708512218471	up	--	--	Molecular Function: electron carrier activity (GO:0009055);; Cellular Component: integral component of membrane (GO:0016021);; Cellular Component: anchored component of plasma membrane (GO:0046658);;	--	--	--	--	Plastocyanin-like domain	Umecyanin OS=Armoracia rusticana OX=3704 PE=1 SV=1	S	Function unknown	blue copper protein [Glycine max]
Glycine_max_newGene_2632	62	82	104	210	223	137	0.891256	1.05045	1.35355	2.43678	2.71557	1.75672	0.000883245562636663	1.15320778810435	up	--	--	--	--	--	[L]	Replication, recombination and repair	DDE superfamily endonuclease	--	L	Replication, recombination and repair	protein ALP1-like [Glycine max]
Glyma.08G067600.Wm82.a4.v1	52	90	124	244	168	194	2.25498	3.45914	4.91554	8.48651	6.14034	7.46496	0.0017761301334375	1.13756261120547	up	[HR]	Coenzyme transport and metabolism;; General function prediction only	Molecular Function: catalytic activity (GO:0003824);;	--	--	--	--	Isochorismatase family	Nicotinamidase 1 OS=Arabidopsis thaliana OX=3702 GN=NIC1 PE=1 SV=1	Q	Secondary metabolites biosynthesis, transport and catabolism	cysteine hydrolases superfamily protein [Glycine max]
Glyma.02G156800.Wm82.a4.v1	1783	1825	4902	22603	14541	16301	64.1444	58.4373	159.399	651.809	441.091	521.297	3.97053302061296e-05	2.59556289174506	up	--	--	Molecular Function: carbohydrate binding (GO:0030246);;	--	--	--	--	Legume lectin domain	Lectin DB58 OS=Vigna unguiculata subsp. cylindrica OX=3840 PE=1 SV=2	T	Signal transduction mechanisms	hypothetical protein GLYMA_02G156800 [Glycine max]
Glyma.13G330800.Wm82.a4.v1	67	58	59	231	230	146	2.31498	1.77929	1.83506	6.41916	6.70907	4.47412	1.31634935074956e-07	1.66363	up	--	--	Molecular Function: hydrolase activity, hydrolyzing O-glycosyl compounds (GO:0004553);; Biological Process: carbohydrate metabolic process (GO:0005975);;	--	--	--	--	Glycosyl hydrolases family 18	Chitinase 1 OS=Tulipa saxatilis subsp. bakeri OX=110455 PE=1 SV=1	G	Carbohydrate transport and metabolism	chitinase 2 [Glycine max]
Glyma.13G152848.Wm82.a4.v1	11	43	63	134	115	119	0.991691	3.68206	5.52636	10.5068	9.5207	10.3212	0.00294368405085786	1.6172564629086	up	--	--	--	K03363|2.7e-07|mtr:MTR_7g055590|K03363 cell division cycle 20, cofactor of APC complex | (RefSeq) transducin family protein/WD-40 repeat protein	Ubiquitin mediated proteolysis (ko04120)	--	--	LysM domain	--	S	Function unknown	uncharacterized protein LOC100786697 [Glycine max]
Glyma.16G020200.Wm82.a4.v1	267	278	265	628	775	653	6.50321	6.03593	5.83781	12.2823	15.9582	14.1729	1.50600409356675e-11	1.29605603613214	up	[M]	Cell wall/membrane/envelope biogenesis	Molecular Function: protein serine/threonine kinase activity (GO:0004674);; Molecular Function: ATP binding (GO:0005524);; Cellular Component: nucleus (GO:0005634);; Cellular Component: cytoplasm (GO:0005737);; Biological Process: protein phosphorylation (GO:0006468);; Biological Process: intracellular signal transduction (GO:0035556);;	K07198|1.9e-128|nnu:104611564|K07198 5'-AMP-activated protein kinase, catalytic alpha subunit [EC:2.7.11.11] | (RefSeq) CBL-interacting protein kinase 5-like	--	[T]	Signal transduction mechanisms	Protein kinase domain	CBL-interacting serine/threonine-protein kinase 9 OS=Arabidopsis thaliana OX=3702 GN=CIPK9 PE=1 SV=2	T	Signal transduction mechanisms	CBL-interacting serine/threonine-protein kinase 9 [Glycine max]
Glyma.07G073800.Wm82.a4.v1	63	61	73	234	212	184	2.23917	1.92219	2.33593	6.70302	6.40256	5.8593	1.88027258256159e-09	1.62143980668871	up	[IQR]	Lipid transport and metabolism;; Secondary metabolites biosynthesis, transport and catabolism;; General function prediction only	Cellular Component: membrane (GO:0016020);; Biological Process: oxidation-reduction process (GO:0055114);;	K15095|1.5e-164|gmx:100804943|K15095 (+)-neomenthol dehydrogenase [EC:1.1.1.208] | (RefSeq) (+)-neomenthol dehydrogenase	--	[Q]	Secondary metabolites biosynthesis, transport and catabolism	short chain dehydrogenase	(+)-neomenthol dehydrogenase OS=Arabidopsis thaliana OX=3702 GN=SDR1 PE=1 SV=1	Q	Secondary metabolites biosynthesis, transport and catabolism	(+)-neomenthol dehydrogenase [Glycine max]
Glyma.18G047800.Wm82.a4.v1	6	31	20	83	99	63	0.249197	1.20369	0.760752	2.89587	3.62104	2.43896	0.000359524847720775	2.07318125888985	up	--	--	Cellular Component: integral component of membrane (GO:0016021);;	K04077|9.7e-21|cmos:111455859|K04077 chaperonin GroEL | (RefSeq) chaperonin CPN60-like 2, mitochondrial	RNA degradation (ko03018)	--	--	Late embryogenesis abundant protein	NDR1/HIN1-like protein 6 OS=Arabidopsis thaliana OX=3702 GN=NHL6 PE=1 SV=1	S	Function unknown	NDR1/HIN1-like protein 6 [Glycine max]
Glyma.01G195600.Wm82.a4.v1	10	6	21	58	32	41	0.257319	0.135847	0.481122	1.21	0.696966	0.940845	0.0144001938511462	1.75906710187531	up	--	--	Cellular Component: integral component of membrane (GO:0016021);;	--	--	--	--	--	Protein PHLOEM PROTEIN 2-LIKE A10 OS=Arabidopsis thaliana OX=3702 GN=PP2A10 PE=2 SV=1	S	Function unknown	protein PHLOEM PROTEIN 2-LIKE A10 [Glycine max]
Glyma.18G287200.Wm82.a4.v1	15	19	17	76	46	53	0.866782	0.989797	0.931994	3.68614	2.34005	2.85763	0.00113771231615067	1.71698977582693	up	--	--	Biological Process: response to chitin (GO:0010200);;	--	--	[R]	General function prediction only	C2H2-type zinc finger	Zinc finger protein ZAT11 OS=Arabidopsis thaliana OX=3702 GN=ZAT11 PE=2 SV=1	S	Function unknown	zinc finger protein ZAT11 [Glycine max]
Glyma.14G030400.Wm82.a4.v1	292	440	338	827	914	657	6.37007	8.53892	6.6594	14.4685	16.8104	12.7414	3.23597988641928e-07	1.11902101211334	up	[ER]	Amino acid transport and metabolism;; General function prediction only	Molecular Function: 4-hydroxyphenylpyruvate dioxygenase activity (GO:0003868);; Cellular Component: cytosol (GO:0005829);; Biological Process: tyrosine catabolic process (GO:0006572);;	K00457|1.8e-276|gmx:100101901|K00457 4-hydroxyphenylpyruvate dioxygenase [EC:1.13.11.27] | (RefSeq) 4-hydroxyphenylpyruvate dioxygenase	Ubiquinone and other terpenoid-quinone biosynthesis (ko00130);; Tyrosine metabolism (ko00350);; Phenylalanine metabolism (ko00360)	[E]	Amino acid transport and metabolism	Glyoxalase/Bleomycin resistance protein/Dioxygenase superfamily	4-hydroxyphenylpyruvate dioxygenase OS=Daucus carota OX=4039 PE=2 SV=1	E	Amino acid transport and metabolism	4-hydroxyphenylpyruvate dioxygenase long isoform, chloroplastic isoform 1 [Glycine max]
Glyma.13G203900.Wm82.a4.v1	48	191	317	686	723	721	1.54618	5.59041	9.41126	18.062	20.0352	21.0655	0.0359348247253095	1.91175212365994	up	[M]	Cell wall/membrane/envelope biogenesis	Molecular Function: oxidoreductase activity (GO:0016491);; Molecular Function: oxidoreductase activity, acting on the CH-OH group of donors, NAD or NADP as acceptor (GO:0016616);;	K13265|2.7e-127|adu:107472037|K13265 vestitone reductase [EC:1.1.1.348] | (RefSeq) vestitone reductase	Isoflavonoid biosynthesis (ko00943)	[V]	Defense mechanisms	NAD dependent epimerase/dehydratase family	Vestitone reductase OS=Medicago sativa OX=3879 PE=1 SV=1	V	Defense mechanisms	vestitone reductase [Glycine max]
Glyma.16G050700.Wm82.a4.v1	6	17	18	73	49	42	0.197703	0.584857	0.606762	2.29184	1.61456	1.45385	0.00159804697821265	1.94850224802518	up	--	--	--	--	--	--	--	GRAM domain	GEM-like protein 5 OS=Arabidopsis thaliana OX=3702 GN=At5g13200 PE=1 SV=1	S	Function unknown	GEM-like protein 5 [Glycine max]
Glyma.01G215600.Wm82.a4.v1	74	63	71	157	201	137	1.28407	0.973248	1.12613	2.20644	2.96857	2.14039	0.000316167196074134	1.20004144900744	up	[E]	Amino acid transport and metabolism	Molecular Function: catalytic activity (GO:0003824);;	K15631|4.7e-16|cmo:103496300|K15631 molybdenum cofactor sulfurtransferase [EC:2.8.1.9] | (RefSeq) molybdenum cofactor sulfurase	Folate biosynthesis (ko00790)	[H]	Coenzyme transport and metabolism	--	Molybdenum cofactor sulfurase OS=Solanum lycopersicum OX=4081 GN=FLACCA PE=2 SV=1	H	Coenzyme transport and metabolism	molybdenum cofactor sulfurase [Glycine max]
Glyma.05G184500.Wm82.a4.v1	3	10	2	98	57	39	0.168694	0.493544	0.068365	4.44079	2.71414	1.94571	4.64475903458487e-07	3.63117215794215	up	--	--	Molecular Function: transcription factor activity, sequence-specific DNA binding (GO:0003700);; Cellular Component: nucleus (GO:0005634);; Molecular Function: sequence-specific DNA binding (GO:0043565);;	K18835|1.6e-23|egr:104434800|K18835 WRKY transcription factor 2 | (RefSeq) WRKY transcription factor WRKY24	Plant-pathogen interaction (ko04626)	--	--	WRKY DNA -binding domain	Probable WRKY transcription factor 51 OS=Arabidopsis thaliana OX=3702 GN=WRKY51 PE=1 SV=1	K	Transcription	uncharacterized protein LOC100500248 [Glycine max]
Glyma.10G060700.Wm82.a4.v1	488	724	533	1208	1433	1020	11.6393	15.384	11.491	23.1161	28.8459	21.6318	2.06134002647597e-06	1.02553253020909	up	--	--	Molecular Function: transferase activity, transferring acyl groups other than amino-acyl groups (GO:0016747);;	K13065|2.2e-265|gmx:100814459|K13065 shikimate O-hydroxycinnamoyltransferase [EC:2.3.1.133] | (RefSeq) spermidine hydroxycinnamoyl transferase	Phenylpropanoid biosynthesis (ko00940);; Flavonoid biosynthesis (ko00941);; Stilbenoid, diarylheptanoid and gingerol biosynthesis (ko00945)	--	--	Transferase family	Spermidine hydroxycinnamoyl transferase OS=Arabidopsis thaliana OX=3702 GN=SHT PE=1 SV=1	S	Function unknown	spermidine hydroxycinnamoyl transferase [Glycine max]
Glyma.03G067200.Wm82.a4.v1	15	31	44	62	54	92	1.61841	2.97658	4.39578	5.42431	5.01314	8.98132	0.0484875481591617	1.16995119981829	up	--	--	--	--	--	--	--	--	--	--	--	uncharacterized protein LOC100793718 [Glycine max]
Glyma.02G164148.Wm82.a4.v1	242	545	340	790	1273	743	22.9607	46.0259	29.1012	60.0303	101.836	62.6205	7.31868471385063e-05	1.28832416230022	up	--	--	--	--	--	--	--	Gibberellin regulated protein	Gibberellin-regulated protein 9 OS=Arabidopsis thaliana OX=3702 GN=GASA9 PE=3 SV=1	S	Function unknown	gibberellin-regulated protein 13 precursor [Glycine max]
Glyma.17G030100.Wm82.a4.v1	62	74	53	322	247	144	4.16526	4.44446	3.21554	17.5063	14.1092	8.67008	9.57010214102716e-08	1.85230432224282	up	--	--	Molecular Function: protein phosphatase inhibitor activity (GO:0004864);; Cellular Component: nucleus (GO:0005634);; Cellular Component: cytoplasm (GO:0005737);; Biological Process: defense response (GO:0006952);; Biological Process: response to biotic stimulus (GO:0009607);; Biological Process: abscisic acid-activated signaling pathway (GO:0009738);; Molecular Function: abscisic acid binding (GO…	--	--	--	--	Pathogenesis-related protein Bet v 1 family	Nodulin-13 OS=Medicago truncatula OX=3880 GN=N13 PE=1 SV=1	S	Function unknown	nodulin-13-like [Glycine soja]
Glyma.17G255900.Wm82.a4.v1	154	320	191	668	667	436	3.16578	5.86619	3.55884	11.0344	11.59	7.98362	3.56525664051189e-06	1.36958706893402	up	[QV]	Secondary metabolites biosynthesis, transport and catabolism;; Defense mechanisms	Molecular Function: iron ion binding (GO:0005506);; Cellular Component: membrane (GO:0016020);; Molecular Function: oxidoreductase activity, acting on paired donors, with incorporation or reduction of molecular oxygen, NAD(P)H as one donor, and incorporation of one atom of oxygen (GO:0016709);; Molecular Function: heme binding (GO:0020037);;	K20617|1.0e-128|lja:Lj3g3v1475790.2|K20617 cytochrome P450 family 71 subfamily A | (RefSeq) Lj3g3v1475790.2; -	--	[Q]	Secondary metabolites biosynthesis, transport and catabolism	Cytochrome P450	Cytochrome P450 83B1 OS=Arabidopsis thaliana OX=3702 GN=CYP83B1 PE=1 SV=1	Q	Secondary metabolites biosynthesis, transport and catabolism	cytochrome P450 71A1 [Glycine max]
Glyma.17G027300.Wm82.a4.v1	139	155	167	514	307	330	3.74604	3.72533	4.08453	11.1477	7.00169	7.93657	5.0736305122841e-07	1.25566288623032	up	[M]	Cell wall/membrane/envelope biogenesis	Cellular Component: cytoplasm (GO:0005737);; Biological Process: D-xylose metabolic process (GO:0042732);; Molecular Function: UDP-glucuronate decarboxylase activity (GO:0048040);; Molecular Function: NAD+ binding (GO:0070403);;	K08678|4.7e-227|gmx:100797554|K08678 UDP-glucuronate decarboxylase [EC:4.1.1.35] | (RefSeq) UDP-glucuronic acid decarboxylase 2	Amino sugar and nucleotide sugar metabolism (ko00520)	[GM]	Carbohydrate transport and metabolism;; Cell wall/membrane/envelope biogenesis	GDP-mannose 4,6 dehydratase	UDP-glucuronic acid decarboxylase 2 OS=Arabidopsis thaliana OX=3702 GN=UXS2 PE=1 SV=1	--	--	UDP-glucuronic acid decarboxylase 2 [Glycine max]
Glyma.15G074800.Wm82.a4.v1	75	119	67	361	180	331	2.38212	3.38782	1.92734	9.24382	4.83079	9.39544	7.11270804523146e-07	1.67997102580095	up	--	--	--	--	--	--	--	PDDEXK-like family of unknown function	--	S	Function unknown	uncharacterized protein LOC114386599 [Glycine soja]
Glyma.01G208000.Wm82.a4.v1	14	21	15	53	44	57	0.452577	0.636523	0.473545	1.41586	1.19384	1.62641	0.00453693295930984	1.57209102923757	up	[F]	Nucleotide transport and metabolism	Biological Process: 'de novo' IMP biosynthetic process (GO:0006189);; Molecular Function: formyltetrahydrofolate deformylase activity (GO:0008864);; Molecular Function: hydroxymethyl-, formyl- and related transferase activity (GO:0016742);;	K01433|5.1e-190|gmx:100791905|K01433 formyltetrahydrofolate deformylase [EC:3.5.1.10] | (RefSeq) formyltetrahydrofolate deformylase 1, mitochondrial isoform X1	Glyoxylate and dicarboxylate metabolism (ko00630);; One carbon pool by folate (ko00670)	[G]	Carbohydrate transport and metabolism	Formyl transferase	Formyltetrahydrofolate deformylase 2, mitochondrial OS=Arabidopsis thaliana OX=3702 GN=PURU2 PE=1 SV=1	G	Carbohydrate transport and metabolism	formyltetrahydrofolate deformylase 1, mitochondrial isoform X1 [Glycine max]
Glyma.01G115700.Wm82.a4.v1	9	4	12	71	49	38	0.172369	0.05822	0.207283	1.16307	0.837654	0.680607	6.86042305213303e-05	2.59160256889499	up	--	--	Cellular Component: integral component of membrane (GO:0016021);;	--	--	--	--	Plant protein of unknown function	UPF0481 protein At3g47200 OS=Arabidopsis thaliana OX=3702 GN=At3g47200 PE=2 SV=1	S	Function unknown	UPF0481 protein At3g47200 [Glycine max]
Glyma.16G103900.Wm82.a4.v1	186	187	300	680	609	366	6.35984	5.69939	9.2688	18.6437	17.5603	11.1364	3.05225518159435e-05	1.24257003516981	up	[R]	General function prediction only	Molecular Function: oxidoreductase activity (GO:0016491);;	K21568|1.5e-175|gmx:100786578|K21568 pinoresinol/lariciresinol reductase [EC:1.23.1.1 1.23.1.2 1.23.1.3 1.23.1.4] | (RefSeq) uncharacterized protein LOC100786578	Biosynthesis of various secondary metabolites - part 2 (ko00998)	--	--	NmrA-like family	Isoflavone reductase homolog OS=Lupinus albus OX=3870 PE=2 SV=1	S	Function unknown	pinoresinol reductase 1-like [Glycine max]
Glyma.02G143300.Wm82.a4.v1	79	137	67	228	339	265	3.37333	5.21328	2.59142	7.82282	12.2254	10.0682	9.34270632587211e-06	1.5193577493367	up	--	--	Molecular Function: isomerase activity (GO:0016853);;	K17911|1.5e-141|gmx:100782912|K17911 beta-carotene isomerase [EC:5.2.1.14] | (RefSeq) beta-carotene isomerase D27, chloroplastic isoform X2	Carotenoid biosynthesis (ko00906)	--	--	Domain of unknown function (DUF4033)	Beta-carotene isomerase D27, chloroplastic OS=Medicago truncatula OX=3880 GN=D27 PE=1 SV=1	S	Function unknown	beta-carotene isomerase D27, chloroplastic isoform X2 [Glycine max]
Glyma.12G121501.Wm82.a4.v1	27	48	19	90	74	66	1.33783	2.13688	0.833091	3.67616	3.15844	2.9937	0.0174526888675722	1.2382358876886	up	--	--	Molecular Function: transcription factor activity, sequence-specific DNA binding (GO:0003700);;	--	--	--	--	TCP family transcription factor	Transcription factor TCP4 OS=Arabidopsis thaliana OX=3702 GN=TCP4 PE=1 SV=1	K	Transcription	Transcription factor TCP4 [Glycine soja]
Glyma.08G328800.Wm82.a4.v1	55	149	47	201	374	167	0.646939	1.52795	0.546885	1.88109	3.63119	1.79582	0.00242490664883494	1.54001695014464	up	--	--	Biological Process: defense response (GO:0006952);; Molecular Function: ADP binding (GO:0043531);;	K13457|0.0e+00|gmx:100782327|K13457 disease resistance protein RPM1 | (RefSeq) disease resistance protein RPM1	Plant-pathogen interaction (ko04626)	[T]	Signal transduction mechanisms	NB-ARC domain	Disease resistance protein RPM1 OS=Arabidopsis thaliana OX=3702 GN=RPM1 PE=1 SV=1	T	Signal transduction mechanisms	disease resistance protein RPM1 [Glycine max]
Glyma.13G032100.Wm82.a4.v1	4	10	24	39	53	38	0.059029	0.150461	0.371108	0.534931	0.774213	0.577918	0.0255738025802759	1.74356695387333	up	--		Molecular Function: protein serine/threonine kinase activity (GO:0004674);; Molecular Function: ATP binding (GO:0005524);; Cellular Component: plasma membrane (GO:0005886);; Cellular Component: integral component of membrane (GO:0016021);; Biological Process: protein autophosphorylation (GO:0046777);;	K13418|3.7e-61|smo:SELMODRAFT_167872|K13418 somatic embryogenesis receptor kinase 1 [EC:2.7.10.1 2.7.11.1] | (RefSeq) hypothetical protein	--	[T]	Signal transduction mechanisms	Protein kinase domain	Probable receptor-like protein kinase At1g11050 OS=Arabidopsis thaliana OX=3702 GN=At1g11050 PE=2 SV=1	T	Signal transduction mechanisms	probable receptor-like protein kinase At1g11050 [Glycine max]
Glyma.01G009200.Wm82.a4.v1	524	782	868	2487	2416	1664	32.2366	42.864	48.3135	122.802	125.47	91.1227	3.88949515899205e-13	1.54798040953642	up	--	--	--	--	--	--	--	Polyketide cyclase / dehydrase and lipid transport	--	S	Function unknown	lachrymatory-factor synthase [Glycine max]
Glyma.12G172500.Wm82.a4.v1	596	814	872	2325	1811	1657	22.1779	26.9539	29.318	69.3652	56.8401	54.8208	3.38801896772129e-13	1.29023108129103	up	[G]	Carbohydrate transport and metabolism	Molecular Function: channel activity (GO:0015267);; Cellular Component: integral component of membrane (GO:0016021);;	K09872|4.1e-164|gmx:732604|K09872 aquaporin PIP | (RefSeq) PIP2; putative aquaporin PIP2	--	[G]	Carbohydrate transport and metabolism	Major intrinsic protein	Aquaporin PIP2-7 OS=Zea mays OX=4577 GN=PIP2-7 PE=2 SV=1	P	Inorganic ion transport and metabolism	putative aquaporin PIP2-5 [Glycine max]
Glyma.10G169300.Wm82.a4.v1	94	75	77	446	259	173	3.76621	2.85501	2.77677	14.5959	8.73058	6.16736	8.36363930673459e-07	1.75795942788971	up	--	--	Biological Process: reproduction (GO:0000003);; Biological Process: developmental process involved in reproduction (GO:0003006);; Molecular Function: molecular_function (GO:0003674);; Molecular Function: binding (GO:0005488);; Molecular Function: protein binding (GO:0005515);; Biological Process: multicellular organism development (GO:0007275);; Biological Process: biological_process (GO:0008150)…	K03188|5.9e-40|dcr:108224146|K03188 urease accessory protein | (RefSeq) uncharacterized protein LOC108224146 isoform X1	--	--	--	Phloem protein 2	F-box protein PP2-B10 OS=Arabidopsis thaliana OX=3702 GN=PP2B10 PE=1 SV=1	S	Function unknown	putative F-box protein PP2-B12 [Glycine max]
Glyma.19G007600.Wm82.a4.v1	25	70	85	192	110	133	0.977434	2.46906	3.03281	6.11286	3.68644	4.6907	0.0116812712442113	1.22365382679271	up	--	--	--	K07904|1.4e-09|crb:17879594|K07904 Ras-related protein Rab-11A | (RefSeq) LOW QUALITY PROTEIN: ras and EF-hand domain-containing protein	Endocytosis (ko04144)	--	--	Protein of unknown function (DUF1645)	--	S	Function unknown	uncharacterized protein LOC102669230 [Glycine max]
Glyma.11G164000.Wm82.a4.v1	180	409	782	3245	2630	1550	3.35454	6.79232	13.1961	48.582	41.4091	25.7257	0.00123708978304927	2.39358131824805	up	[DPM]	Cell cycle control, cell division, chromosome partitioning;; Inorganic ion transport and metabolism;; Cell wall/membrane/envelope biogenesis	Molecular Function: copper ion binding (GO:0005507);; Biological Process: lignin catabolic process (GO:0046274);; Cellular Component: apoplast (GO:0048046);; Molecular Function: hydroquinone:oxygen oxidoreductase activity (GO:0052716);;	K05909|0.0e+00|gmx:100785427|K05909 laccase [EC:1.10.3.2] | (RefSeq) laccase-3	--	[Q]	Secondary metabolites biosynthesis, transport and catabolism	Multicopper oxidase	Laccase-3 OS=Arabidopsis thaliana OX=3702 GN=LAC3 PE=2 SV=2	Q	Secondary metabolites biosynthesis, transport and catabolism	laccase-3 [Glycine max]
Glyma.20G137900.Wm82.a4.v1	27	13	38	157	106	32	0.429242	0.171777	0.533156	1.99334	1.41071	0.451446	0.00607826291471002	1.84230463188272	up	[T]	Signal transduction mechanisms	Molecular Function: protein serine/threonine kinase activity (GO:0004674);; Molecular Function: ATP binding (GO:0005524);; Cellular Component: plasma membrane (GO:0005886);; Biological Process: protein phosphorylation (GO:0006468);; Cellular Component: integral component of membrane (GO:0016021);;	K24104|3.4e-84|thj:104799061|K24104 GPN-loop GTPase | (RefSeq) LOW QUALITY PROTEIN: uncharacterized protein LOC104799061	--	--	--	Protein tyrosine and serine/threonine kinase	Cysteine-rich receptor-like protein kinase 26 OS=Arabidopsis thaliana OX=3702 GN=CRK26 PE=2 SV=1	T	Signal transduction mechanisms	putative receptor-like protein kinase At4g00960 [Glycine max]
Glyma.07G251800.Wm82.a4.v1	3	37	31	112	127	143	0.064934	0.968155	0.812403	2.66895	3.16866	3.7602	5.60146771397384e-05	2.40594384331004	up	--	--	Molecular Function: molecular_function (GO:0003674);; Molecular Function: transcription factor activity, sequence-specific DNA binding (GO:0003700);; Molecular Function: binding (GO:0005488);; Molecular Function: protein binding (GO:0005515);; Molecular Function: phospholipid binding (GO:0005543);; Biological Process: regulation of transcription, DNA-templated (GO:0006355);; Biological Process: b…	K19600|4.0e-47|mis:MICPUN_63330|K19600 tubby-related protein 1 | (RefSeq) tubby-like protein	--	[R]	General function prediction only	Tub family	Tubby-like F-box protein 3 OS=Arabidopsis thaliana OX=3702 GN=TULP3 PE=1 SV=1	S	Function unknown	tubby-like F-box protein 3 [Glycine max]
Glyma.08G164800.Wm82.a4.v1	93	105	102	196	245	193	2.50225	2.50693	2.46588	4.22271	5.55793	4.61827	0.000249416778520516	1.03301162950508	up	[P]	Inorganic ion transport and metabolism	Cellular Component: plasma membrane (GO:0005886);; Biological Process: cellular cadmium ion homeostasis (GO:0006876);; Biological Process: cellular iron ion homeostasis (GO:0006879);; Biological Process: cellular zinc ion homeostasis (GO:0006882);; Molecular Function: cation transmembrane transporter activity (GO:0008324);; Molecular Function: cadmium ion transmembrane transporter activity (GO:00…	--	--	[P]	Inorganic ion transport and metabolism	Cation efflux family	Metal tolerance protein 10 OS=Arabidopsis thaliana OX=3702 GN=MTP10 PE=2 SV=1	P	Inorganic ion transport and metabolism	metal tolerance protein 10 [Glycine max]
Glyma.17G034900.Wm82.a4.v1	276	318	348	1178	1009	653	18.8485	19.3176	21.4261	64.4557	58.0643	39.5813	1.02049467285229e-11	1.53511556412335	up	--	--	Biological Process: mitotic cell cycle (GO:0000278);; Molecular Function: calcium ion binding (GO:0005509);; Cellular Component: centriole (GO:0005814);;	K02183|7.2e-86|gmx:100527230|K02183 calmodulin | (RefSeq) putative calcium-binding protein	MAPK signaling pathway - plant (ko04016);; Phosphatidylinositol signaling system (ko04070);; Plant-pathogen interaction (ko04626)	[T]	Signal transduction mechanisms	EF hand	Calcium-binding protein CP1 OS=Arabidopsis thaliana OX=3702 GN=CP1 PE=2 SV=1	T	Signal transduction mechanisms	putative calcium-binding protein [Glycine max]
Glyma.13G200300.Wm82.a4.v1	3605	6837	10428	24309	20652	16635	144.771	244.349	378.465	782.389	699.195	593.754	0.00317325027612254	1.51819437924702	up	--	--	--	--	--	--	--	--	--	B	Chromatin structure and dynamics	proline-rich protein 4 [Glycine max]
Glyma.08G321400.Wm82.a4.v1	1440	1295	1663	8158	6435	4278	32.4085	25.9167	33.5657	145.979	121.389	85.3873	9.0131913947129e-23	2.03740959929994	up	--	--	Molecular Function: aspartic-type endopeptidase activity (GO:0004190);; Biological Process: proteolysis (GO:0006508);; Biological Process: protein catabolic process (GO:0030163);;	K22683|4.8e-72|gab:108464625|K22683 aspartyl protease family protein [EC:3.4.23.-] | (RefSeq) aspartyl protease family protein 2	--	[O]	Posttranslational modification, protein turnover, chaperones	Xylanase inhibitor N-terminal	Aspartyl protease family protein At5g10770 OS=Arabidopsis thaliana OX=3702 GN=At5g10770 PE=2 SV=1	O	Posttranslational modification, protein turnover, chaperones	aspartyl protease family protein At5g10770 [Glycine max]
Glyma.02G123800.Wm82.a4.v1	48	132	221	290	379	300	1.68805	4.19201	7.13654	8.29121	11.3937	9.4995	0.00807923500155556	1.24638738207466	up	[L]	Replication, recombination and repair	Biological Process: base-excision repair (GO:0006284);; Molecular Function: DNA-3-methyladenine glycosylase activity (GO:0008725);;	K01246|8.1e-171|gmx:100817116|K01246 DNA-3-methyladenine glycosylase I [EC:3.2.2.20] | (RefSeq) uncharacterized protein LOC100817116	Base excision repair (ko03410)	--	--	Methyladenine glycosylase	--	L	Replication, recombination and repair	uncharacterized protein LOC100817116 [Glycine max]
Glyma.06G115100.Wm82.a4.v1	131	137	137	379	436	374	3.01366	2.78542	2.83761	6.97891	8.43967	7.6353	1.27617299809485e-12	1.50451590634585	up	[R]	General function prediction only	Cellular Component: endoplasmic reticulum (GO:0005783);; Biological Process: jasmonic acid metabolic process (GO:0009694);; Biological Process: auxin metabolic process (GO:0009850);; Molecular Function: IAA-Ala conjugate hydrolase activity (GO:0010179);; Molecular Function: hydrolase activity (GO:0016787);;	K21604|5.7e-264|gmx:100785666|K21604 jasmonoyl-L-amino acid hydrolase [EC:3.5.1.127] | (RefSeq) IAA-amino acid hydrolase ILR1-like 6	--	--	--	Peptidase family M20/M25/M40	IAA-amino acid hydrolase ILR1-like 6 OS=Arabidopsis thaliana OX=3702 GN=ILL6 PE=1 SV=2	S	Function unknown	IAA-amino acid hydrolase ILR1-like 6 [Glycine max]
Glyma.15G071300.Wm82.a4.v1	16	15	16	135	69	218	0.685437	0.544519	0.524205	4.55917	2.38217	8.16867	3.66793322478444e-10	3.10820721637544	up	--	--	--	--	--	--	--	Aluminium induced protein	Stem-specific protein TSJT1 OS=Nicotiana tabacum OX=4097 GN=TSJT1 PE=2 SV=1	S	Function unknown	hypothetical protein GLYMA_15G071300 [Glycine max]
Glyma.09G022300.Wm82.a4.v1	29	15	40	202	85	81	0.856226	0.39833	1.07998	4.91483	2.17106	2.1861	9.88431670912577e-05	2.04834458901768	up	--	--	Molecular Function: peroxidase activity (GO:0004601);; Cellular Component: extracellular region (GO:0005576);; Biological Process: response to oxidative stress (GO:0006979);; Molecular Function: heme binding (GO:0020037);; Biological Process: hydrogen peroxide catabolic process (GO:0042744);; Molecular Function: metal ion binding (GO:0046872);;	K00430|4.4e-200|gmx:548068|K00430 peroxidase [EC:1.11.1.7] | (RefSeq) Ep; peroxidase precursor	Phenylpropanoid biosynthesis (ko00940)	--	--	Peroxidase	Peroxidase 53 OS=Arabidopsis thaliana OX=3702 GN=PER53 PE=1 SV=1	Q	Secondary metabolites biosynthesis, transport and catabolism	peroxidase precursor [Glycine max]
Glyma.18G285800.Wm82.a4.v1	97	118	136	375	274	168	3.27438	3.53801	4.16127	10.1909	7.81017	5.05563	0.000626842296114102	1.15796887096403	up	[Q]	Secondary metabolites biosynthesis, transport and catabolism	Molecular Function: alditol:NADP+ 1-oxidoreductase activity (GO:0004032);; Cellular Component: cytosol (GO:0005829);; Molecular Function: alcohol dehydrogenase (NADP+) activity (GO:0008106);; Molecular Function: oxidoreductase activity (GO:0016491);;	K22374|6.5e-179|gmx:100820161|K22374 3''-deamino-3''-oxonicotianamine reductase [EC:1.1.1.285] | (RefSeq) NAD(P)H-dependent 6'-deoxychalcone synthase	--	[R]	General function prediction only	Aldo/keto reductase family	NAD(P)H-dependent 6'-deoxychalcone synthase OS=Glycine max OX=3847 PE=1 SV=1	S	Function unknown	chalcone reductase CHR5 [Glycine max]
Glyma.02G087800.Wm82.a4.v1	538	951	806	1344	2198	1405	26.6935	41.9949	36.1549	53.4528	91.9677	61.9566	9.00736463677036e-05	1.07793215097397	up	[H]	Coenzyme transport and metabolism	Biological Process: tetrahydrobiopterin biosynthetic process (GO:0006729);; Molecular Function: 4-alpha-hydroxytetrahydrobiopterin dehydratase activity (GO:0008124);; Cellular Component: plastid (GO:0009536);;	K01724|1.8e-119|gmx:100815328|K01724 4a-hydroxytetrahydrobiopterin dehydratase [EC:4.2.1.96] | (RefSeq) probable pterin-4-alpha-carbinolamine dehydratase, chloroplastic	Folate biosynthesis (ko00790)	--	--	Pterin 4 alpha carbinolamine dehydratase	Probable pterin-4-alpha-carbinolamine dehydratase, chloroplastic OS=Arabidopsis thaliana OX=3702 GN=ATP1 PE=1 SV=1	S	Function unknown	probable pterin-4-alpha-carbinolamine dehydratase, chloroplastic [Glycine max]
Glyma.11G011500.Wm82.a4.v1	116	127	210	550	663	346	3.18924	3.0884	5.2	12.1052	15.3462	8.455	2.85378099355625e-08	1.73784757300103	up	[Q]	Secondary metabolites biosynthesis, transport and catabolism	Biological Process: biosynthetic process (GO:0009058);; Molecular Function: transferase activity, transferring acyl groups other than amino-acyl groups (GO:0016747);;	K00660|2.0e-225|gmx:100170701|K00660 chalcone synthase [EC:2.3.1.74] | (RefSeq) CHS8; chalcone synthase	Flavonoid biosynthesis (ko00941);; Circadian rhythm - plant (ko04712)	--	--	Chalcone and stilbene synthases, N-terminal domain	Chalcone synthase OS=Pueraria montana var. lobata OX=3893 GN=CHS PE=2 SV=1	H	Coenzyme transport and metabolism	chalcone synthase [Glycine max]
Glyma.12G075600.Wm82.a4.v1	91	91	114	257	210	190	5.66295	5.0297	6.40643	12.8713	11.0749	10.5497	5.61127104316713e-05	1.09287268004854	up	--	--	--	K20855|2.2e-08|pavi:110763119|K20855 beta-1,3-galactosyltransferase 1/2/3/4/5/7/8 [EC:2.4.1.-] | (RefSeq) probable beta-1,3-galactosyltransferase 2	--	--	--	Senescence regulator	--	S	Function unknown	uncharacterized protein LOC100812183 [Glycine max]
Glyma.10G111700.Wm82.a4.v1	132	263	232	518	462	447	4.1049	7.29242	6.50966	12.9164	12.1339	12.3667	1.12175625655813e-05	1.14264134637066	up	[HR]	Coenzyme transport and metabolism;; General function prediction only	--	K02952|7.2e-06|aip:107648613|K02952 small subunit ribosomal protein S13 | (RefSeq) 30S ribosomal protein S13, chloroplastic-like	Ribosome (ko03010)	--	--	Alpha/beta hydrolase family	--	S	Function unknown	uncharacterized protein LOC100779686 [Glycine max]
Glyma.16G180700.Wm82.a4.v1	60	85	140	289	289	278	2.091	2.64021	4.4541	8.14282	8.57442	8.69882	1.06976288521325e-06	1.5432672431448	up	[P]	Inorganic ion transport and metabolism	Cellular Component: integral component of membrane (GO:0016021);; Biological Process: transmembrane transport (GO:0055085);;	--	--	[P]	Inorganic ion transport and metabolism	Citrate transporter	Silicon efflux transporter LSI3 OS=Oryza sativa subsp. japonica OX=39947 GN=LSI3 PE=2 SV=1	P	Inorganic ion transport and metabolism	hypothetical protein GLYMA_16G180700 [Glycine max]
Glyma.19G187200.Wm82.a4.v1	22	19	21	69	46	64	2.44843	1.90597	2.16215	6.38044	4.45303	6.60899	0.00410924591292168	1.46752965118937	up	--	--	--	K13496|9.1e-33|gmx:100776894|K13496 UDP-glucosyltransferase 73C [EC:2.4.1.-] | (RefSeq) UDP-glycosyltransferase 73C2	Zeatin biosynthesis (ko00908)	[GC]	Carbohydrate transport and metabolism;; Energy production and conversion	--	UDP-glycosyltransferase 73C2 OS=Arabidopsis thaliana OX=3702 GN=UGT73C2 PE=3 SV=1	G	Carbohydrate transport and metabolism	hypothetical protein GLYMA_19G187200 [Glycine max]
Glyma.03G258200.Wm82.a4.v1	107	132	175	532	411	256	6.12007	6.72667	9.11728	24.6706	20.0209	13.0988	1.57625132844433e-06	1.47630106040982	up	--	--	Molecular Function: DNA binding (GO:0003677);; Molecular Function: transcription factor activity, sequence-specific DNA binding (GO:0003700);; Cellular Component: nucleus (GO:0005634);;	K09286|1.5e-106|gmx:100819971|K09286 EREBP-like factor | (RefSeq) ethylene-responsive transcription factor ERF023	--	--	--	AP2 domain	Ethylene-responsive transcription factor ERF023 OS=Arabidopsis thaliana OX=3702 GN=ERF023 PE=2 SV=1	K	Transcription	ethylene-responsive transcription factor ERF023 [Glycine max]
Glyma.19G003700.Wm82.a4.v1	29	31	80	156	146	154	0.821216	0.765392	2.09081	3.63888	3.57754	3.99436	0.000159634874337704	1.65782004810503	up	--	--	Cellular Component: integral component of membrane (GO:0016021);;	K23050|1.2e-30|gmx:100775467|K23050 phenylcoumaran benzylic ether reductase [EC:1.3.1.-] | (RefSeq) eugenol synthase 1	--	--	--	Sucrase/ferredoxin-like	--	S	Function unknown	uncharacterized protein LOC114400628 isoform X1 [Glycine soja]
Glyma.01G056100.Wm82.a4.v1	6	24	36	157	69	80	0.174339	0.627727	0.983609	3.83766	1.77188	2.14642	0.000361149999206892	2.15668830965365	up	[Q]	Secondary metabolites biosynthesis, transport and catabolism	Molecular Function: oxidoreductase activity (GO:0016491);; Molecular Function: metal ion binding (GO:0046872);;	K05658|1.2e-109|cpep:111781709|K05658 ATP-binding cassette, subfamily B (MDR/TAP), member 1 [EC:7.6.2.2] | (RefSeq) uncharacterized protein LOC111781709	ABC transporters (ko02010)	[QR]	Secondary metabolites biosynthesis, transport and catabolism;; General function prediction only	2OG-Fe(II) oxygenase superfamily	Protein SRG1 OS=Arabidopsis thaliana OX=3702 GN=SRG1 PE=2 SV=1	Q	Secondary metabolites biosynthesis, transport and catabolism	protein SRG1 [Glycine max]
Glyma.09G050600.Wm82.a4.v1	21	16	16	75	47	45	0.383664	0.259493	0.251693	1.09156	0.723997	0.721976	0.00434271468621447	1.58555	up	[E]	Amino acid transport and metabolism	Cellular Component: plasma membrane (GO:0005886);; Biological Process: amino acid transport (GO:0006865);; Molecular Function: amino acid transmembrane transporter activity (GO:0015171);; Molecular Function: L-lysine transmembrane transporter activity (GO:0015189);; Cellular Component: integral component of membrane (GO:0016021);;	K03294|3.4e-205|egu:105046703|K03294 basic amino acid/polyamine antiporter, APA family | (RefSeq) cationic amino acid transporter 1-like	--	[E]	Amino acid transport and metabolism	Amino acid permease	Cationic amino acid transporter 5 OS=Arabidopsis thaliana OX=3702 GN=CAT5 PE=1 SV=1	E	Amino acid transport and metabolism	cationic amino acid transporter 5 [Glycine max]
Glyma.20G204000.Wm82.a4.v1	70	106	54	219	213	176	1.39479	1.87426	0.964978	3.50328	3.58479	3.11155	4.0465185321722e-05	1.35195200084563	up	[GEPR]	Carbohydrate transport and metabolism;; Amino acid transport and metabolism;; Inorganic ion transport and metabolism;; General function prediction only	Molecular Function: inorganic phosphate transmembrane transporter activity (GO:0005315);; Biological Process: phosphate ion transport (GO:0006817);; Cellular Component: integral component of membrane (GO:0016021);;	K08176|0.0e+00|gmx:100792177|K08176 MFS transporter, PHS family, inorganic phosphate transporter | (RefSeq) GMPHT1;5; phosphate transporter 1 family protein	--	[P]	Inorganic ion transport and metabolism	Sugar (and other) transporter	Low affinity inorganic phosphate transporter 1 OS=Petunia hybrida OX=4102 GN=PT1 PE=2 SV=1	P	Inorganic ion transport and metabolism	inorganic phosphate transporter 1-5 [Glycine max]
Glyma.08G292600.Wm82.a4.v1	71	78	121	200	218	158	0.955813	0.939248	1.477	2.16836	2.48586	1.89295	0.00198141685346279	1.04556836289622	up	--	--	Cellular Component: integral component of membrane (GO:0016021);;	K02184|1.5e-75|sind:105170502|K02184 formin 2 | (RefSeq) formin-like protein 1	--	[TZ]	Signal transduction mechanisms;; Cytoskeleton	Formin Homology 2 Domain	Formin-like protein 4 OS=Arabidopsis thaliana OX=3702 GN=FH4 PE=1 SV=2	--	--	formin-like protein 8 [Glycine max]
Glyma.01G161500.Wm82.a4.v1	144	169	209	401	391	430	8.17362	8.52823	10.7789	18.4109	18.861	21.8489	7.02258884835384e-08	1.17881358263925	up	[P]	Inorganic ion transport and metabolism	Biological Process: response to acid chemical (GO:0001101);; Molecular Function: molecular_function (GO:0003674);; Molecular Function: catalytic activity (GO:0003824);; Molecular Function: thiosulfate sulfurtransferase activity (GO:0004792);; Cellular Component: cellular_component (GO:0005575);; Cellular Component: intracellular (GO:0005622);; Cellular Component: cell (GO:0005623);; Cellular Comp…	K22547|9.9e-26|pda:103700882|K22547 arsenate reductase [EC:1.20.4.1] | (RefSeq) thiosulfate sulfurtransferase 18-like	--	[P]	Inorganic ion transport and metabolism	Rhodanese-like domain	Rhodanese-like domain-containing protein 15, chloroplastic OS=Arabidopsis thaliana OX=3702 GN=STR15 PE=2 SV=1	P	Inorganic ion transport and metabolism	uncharacterized protein LOC100305968 [Glycine max]
Glyma.16G145300.Wm82.a4.v1	1041	1025	1472	2814	2676	2273	22.5756	19.796	28.8591	48.9353	48.9537	43.8335	3.84964840478204e-09	1.0809876062238	up	[E]	Amino acid transport and metabolism	Molecular Function: serine-type carboxypeptidase activity (GO:0004185);; Biological Process: proteolysis involved in cellular protein catabolic process (GO:0051603);;	K16297|3.4e-299|gmx:100796815|K16297 serine carboxypeptidase-like clade II [EC:3.4.16.-] | (RefSeq) serine carboxypeptidase-like 27	--	[OE]	Posttranslational modification, protein turnover, chaperones;; Amino acid transport and metabolism	Serine carboxypeptidase	Serine carboxypeptidase-like 27 OS=Arabidopsis thaliana OX=3702 GN=SCPL27 PE=2 SV=1	O	Posttranslational modification, protein turnover, chaperones	serine carboxypeptidase-like 27 [Glycine max]
Glyma.11G155050.Wm82.a4.v1	84	188	302	568	487	471	1.5602	3.09384	5.06608	8.4558	7.61736	7.76896	0.000258760201706224	1.37074112684402	up	--	--	Molecular Function: calmodulin binding (GO:0005516);; Biological Process: defense response (GO:0006952);; Biological Process: response to biotic stimulus (GO:0009607);; Cellular Component: integral component of membrane (GO:0016021);;	K08472|0.0e+00|gmx:100794779|K08472 mlo protein | (RefSeq) MLO-like protein 6	--	--	--	Mlo family	MLO-like protein 6 OS=Arabidopsis thaliana OX=3702 GN=MLO6 PE=2 SV=2	G	Carbohydrate transport and metabolism	MLO-like protein 6 [Glycine max]
Glycine_max_newGene_3892	102	99	106	85	328	343	0.616071	0.407503	0.473371	0.340292	1.48964	1.76986	0.0148053171708204	1.27474889347069	up	--	--	Cellular Component: integral component of membrane (GO:0016021);;	--	--	[L]	Replication, recombination and repair	--	--	L	Replication, recombination and repair	Protein ALP1-like [Glycine soja]
Glyma.20G241800.Wm82.a4.v1	15	3	20	117	67	36	0.424291	0.076887	0.536309	2.82746	1.69623	0.965728	0.000620445454105919	2.45039624334951	up	--	--	Molecular Function: peroxidase activity (GO:0004601);; Cellular Component: extracellular region (GO:0005576);; Biological Process: response to oxidative stress (GO:0006979);; Cellular Component: integral component of membrane (GO:0016021);; Molecular Function: heme binding (GO:0020037);; Biological Process: hydrogen peroxide catabolic process (GO:0042744);; Molecular Function: metal ion binding (…	K00430|3.4e-200|gmx:100802244|K00430 peroxidase [EC:1.11.1.7] | (RefSeq) cationic peroxidase 1	Phenylpropanoid biosynthesis (ko00940)	--	--	Peroxidase	Cationic peroxidase 1 OS=Arachis hypogaea OX=3818 GN=PNC1 PE=1 SV=2	Q	Secondary metabolites biosynthesis, transport and catabolism	cationic peroxidase 1 [Glycine max]
Glyma.13G037000.Wm82.a4.v1	33	73	151	329	292	251	1.06061	2.07554	4.3837	8.46965	7.91656	7.16073	0.000107363529393681	1.72290239913137	up	--	--	Cellular Component: integral component of membrane (GO:0016021);;	--	--	--	--	--	--	--	--	uncharacterized protein LOC100819866 [Glycine max]
Glyma.02G214900.Wm82.a4.v1	150	267	418	811	560	559	3.60189	5.73424	9.11899	15.6828	11.3996	11.9789	0.000565958866930327	1.15921584826219	up	--	--	Molecular Function: transferase activity, transferring acyl groups other than amino-acyl groups (GO:0016747);;	K13065|2.9e-15|pmum:103335795|K13065 shikimate O-hydroxycinnamoyltransferase [EC:2.3.1.133] | (RefSeq) shikimate O-hydroxycinnamoyltransferase-like	Phenylpropanoid biosynthesis (ko00940);; Flavonoid biosynthesis (ko00941);; Stilbenoid, diarylheptanoid and gingerol biosynthesis (ko00945)	--	--	Transferase family	Protein ECERIFERUM 2 OS=Arabidopsis thaliana OX=3702 GN=CER2 PE=1 SV=1	S	Function unknown	protein ECERIFERUM 2 [Glycine max]
Glyma.01G036000.Wm82.a4.v1	299	209	462	812	1170	846	6.87289	4.27405	9.6057	14.9625	22.6913	17.294	6.22890187105002e-07	1.49923262015801	up	[G]	Carbohydrate transport and metabolism	Molecular Function: UDP-glycosyltransferase activity (GO:0008194);; Cellular Component: intracellular membrane-bounded organelle (GO:0043231);; Molecular Function: quercetin 3-O-glucosyltransferase activity (GO:0080043);; Molecular Function: quercetin 7-O-glucosyltransferase activity (GO:0080044);;	K11820|2.2e-276|gmx:100787855|K11820 N-hydroxythioamide S-beta-glucosyltransferase [EC:2.4.1.195] | (RefSeq) UDP-glycosyltransferase 74B1	Tryptophan metabolism (ko00380);; Glucosinolate biosynthesis (ko00966);; 2-Oxocarboxylic acid metabolism (ko01210)	[GC]	Carbohydrate transport and metabolism;; Energy production and conversion	UDP-glucoronosyl and UDP-glucosyl transferase	UDP-glycosyltransferase 74B1 OS=Arabidopsis thaliana OX=3702 GN=UGT74B1 PE=1 SV=1	--	--	UDP-glycosyltransferase 74B1 [Glycine max]
Glyma.07G115400.Wm82.a4.v1	0	2	10	223	86	42	0	0.029473	0.217407	4.67889	1.88351	0.973109	0.00336156817006478	4.80531784358387	up	[R]	General function prediction only	Molecular Function: phospholipase activity (GO:0004620);; Biological Process: lipid catabolic process (GO:0016042);; Molecular Function: acylglycerol lipase activity (GO:0047372);;	K16815|3.4e-10|gsl:Gasu_03780|K16815 calcium-independent phospholipase A2-gamma | (RefSeq) hypothetical protein	--	[I]	Lipid transport and metabolism	Patatin-like phospholipase	Patatin-like protein 3 OS=Arabidopsis thaliana OX=3702 GN=PLP3 PE=2 SV=2	I	Lipid transport and metabolism	putative patatin-like phospholipase precursor [Glycine max]
Glyma.13G163900.Wm82.a4.v1	14	9	7	38	36	33	0.291808	0.170796	0.123384	0.667883	0.648338	0.632743	0.0119296718050847	1.77136329899843	up	--	--	Molecular Function: calcium ion binding (GO:0005509);; Biological Process: mitochondrial calcium ion transmembrane transport (GO:0006851);;	K22827|3.4e-275|gmx:100808456|K22827 calcium uptake protein 1, mitochondrial | (RefSeq) calcium uptake protein, mitochondrial isoform X1	--	[P]	Inorganic ion transport and metabolism	EF hand	Calcium uptake protein, mitochondrial OS=Arabidopsis thaliana OX=3702 GN=MICU PE=2 SV=1	T	Signal transduction mechanisms	calcium uptake protein, mitochondrial isoform X1 [Glycine max]
Glyma.17G219200.Wm82.a4.v1	4	25	33	103	94	96	0.107508	0.602215	0.824668	2.27601	2.17887	2.35555	0.000143415729752272	2.20709711767176	up	--		Molecular Function: protein kinase activity (GO:0004672);; Molecular Function: ATP binding (GO:0005524);;	K00924|2.3e-93|csat:104712177|K00924 kinase [EC:2.7.1.-] | (RefSeq) probable receptor-like protein kinase At3g55450 isoform X1	--	[T]	Signal transduction mechanisms	Protein tyrosine and serine/threonine kinase	Serine/threonine-protein kinase RIPK OS=Arabidopsis thaliana OX=3702 GN=RIPK PE=1 SV=1	T	Signal transduction mechanisms	serine/threonine-protein kinase RIPK-like [Glycine soja]
Glyma.13G224000.Wm82.a4.v1	229	352	266	1455	1186	843	4.06777	5.56717	4.2814	20.7627	17.802	13.3331	2.7275580713591e-19	1.98589076735902	up	[O]	Posttranslational modification, protein turnover, chaperones	Molecular Function: ATP binding (GO:0005524);;	K03283|0.0e+00|gmx:100788531|K03283 heat shock 70kDa protein 1/2/6/8 | (RefSeq) heat shock 70 kDa protein-like	Spliceosome (ko03040);; Protein processing in endoplasmic reticulum (ko04141);; Endocytosis (ko04144)	[O]	Posttranslational modification, protein turnover, chaperones	Hsp70 protein	Heat shock 70 kDa protein OS=Glycine max OX=3847 GN=HSP70 PE=3 SV=1	O	Posttranslational modification, protein turnover, chaperones	heat shock 70 kDa protein-like [Glycine soja]
Glyma.01G114400.Wm82.a4.v1	25	38	23	205	149	113	0.570032	0.778295	0.464451	3.8264	2.91536	2.32509	2.51660768932584e-10	2.38143579351142	up	--	--	Cellular Component: integral component of membrane (GO:0016021);;	--	--	--	--	Plant protein of unknown function	--	S	Function unknown	UPF0481 protein At3g47200 [Glycine max]
Glyma.17G106200.Wm82.a4.v1	21	15	9	55	98	39	0.908494	0.544849	0.347871	1.9121	3.55906	1.47432	0.00138749928140698	2.04242371921934	up	[S]	Function unknown	Cellular Component: chloroplast (GO:0009507);; Biological Process: NAD(P)H dehydrogenase complex assembly (GO:0010275);;	--	--	--	--	Chlororespiratory reduction 6	Protein CHLORORESPIRATORY REDUCTION 6, chloroplastic OS=Arabidopsis thaliana OX=3702 GN=CRR6 PE=2 SV=1	S	Function unknown	uncharacterized protein LOC100526934 [Glycine max]
Glyma.12G172300.Wm82.a4.v1	150	294	240	637	399	516	10.6568	18.6704	15.4693	36.474	24.0022	32.736	3.91434143438049e-05	1.1301879816374	up	--	--	--	K20855|1.4e-06|pavi:110763119|K20855 beta-1,3-galactosyltransferase 1/2/3/4/5/7/8 [EC:2.4.1.-] | (RefSeq) probable beta-1,3-galactosyltransferase 2	--	--	--	Senescence regulator	--	S	Function unknown	uncharacterized protein LOC100817341 [Glycine max]
Glyma.19G221700.Wm82.a4.v1	20	13	44	99	69	72	0.40514	0.222054	0.815642	1.6467	1.22528	1.3289	0.00491194193559549	1.58063240700862	up	--	--	Molecular Function: transcription factor activity, sequence-specific DNA binding (GO:0003700);; Cellular Component: nucleus (GO:0005634);; Molecular Function: sequence-specific DNA binding (GO:0043565);;	K18834|3.1e-21|egr:104434780|K18834 WRKY transcription factor 1 | (RefSeq) probable WRKY transcription factor 58	Plant-pathogen interaction (ko04626)	--	--	WRKY DNA -binding domain	WRKY transcription factor 42 OS=Arabidopsis thaliana OX=3702 GN=WRKY42 PE=1 SV=1	K	Transcription	probable WRKY transcription factor 47 isoform X1 [Glycine max]
Glyma.07G140400.Wm82.a4.v1	2234	3099	4308	7915	7628	6097	105.95	130.84	184.705	300.932	305.074	257.078	4.64475903458487e-07	1.12082613677147	up	[O]	Posttranslational modification, protein turnover, chaperones	Molecular Function: glutathione transferase activity (GO:0004364);; Cellular Component: cytoplasm (GO:0005737);; Biological Process: glutathione metabolic process (GO:0006749);;	K00799|3.3e-124|gmx:547579|K00799 glutathione S-transferase [EC:2.5.1.18] | (RefSeq) GSTU30; glutathione S-transferase GST 8	Glutathione metabolism (ko00480)	[O]	Posttranslational modification, protein turnover, chaperones	Glutathione S-transferase, N-terminal domain	Probable glutathione S-transferase OS=Glycine max OX=3847 GN=HSP26-A PE=2 SV=1	O	Posttranslational modification, protein turnover, chaperones	glutathione S-transferase GST 8 [Glycine max]
Glyma.14G087200.Wm82.a4.v1	222	223	243	1032	925	542	26.7025	23.8549	26.3739	99.6408	93.8705	57.9951	8.72580335920857e-14	1.80171306724055	up	--	--	--	K03860|4.6e-13|nnu:104608881|K03860 phosphatidylinositol N-acetylglucosaminyltransferase subunit Q | (RefSeq) N-acetylglucosaminyl-phosphatidylinositol biosynthetic protein gpi1-like	Glycosylphosphatidylinositol (GPI)-anchor biosynthesis (ko00563)	--	--	Gibberellin regulated protein	Snakin-1 OS=Solanum tuberosum OX=4113 GN=SN1 PE=1 SV=1	S	Function unknown	unknown [Glycine max]
Glyma.01G217700.Wm82.a4.v1	14	38	23	1025	468	96	0.59568	1.48186	0.922693	36.5384	17.5352	3.79257	6.70902334862974e-05	4.33309850265995	up	--	--	--	K12173|3.9e-22|gmx:100794341|K12173 BRCA1-A complex subunit BRE | (RefSeq) BRISC and BRCA1-A complex member 2	Homologous recombination (ko03440)	--	--	Thaumatin family	Osmotin-like protein OSM34 OS=Arabidopsis thaliana OX=3702 GN=OSM34 PE=2 SV=2	O	Posttranslational modification, protein turnover, chaperones	PR-5b protein precursor [Glycine max]
Glyma.01G183900.Wm82.a4.v1	46	71	50	444	461	682	1.61092	2.21727	1.58673	12.4988	13.6546	21.2935	5.74430640242048e-33	3.20518	up	--	--	Biological Process: reproduction (GO:0000003);; Biological Process: regionalization (GO:0003002);; Biological Process: developmental process involved in reproduction (GO:0003006);; Biological Process: regulation of transcription, DNA-templated (GO:0006355);; Biological Process: multicellular organism development (GO:0007275);; Biological Process: pattern specification process (GO:0007389);; Biolo…	K13944|5.4e-29|pda:103705460|K13944 LOB domain-containing protein 16 | (RefSeq) LOB domain-containing protein 16-like	--	--	--	Lateral organ boundaries (LOB) domain	LOB domain-containing protein 36 OS=Arabidopsis thaliana OX=3702 GN=LBD36 PE=2 SV=1	S	Function unknown	LOB domain-containing protein 36 [Glycine max]
Glyma.17G097000.Wm82.a4.v1	94	82	78	297	180	222	3.52319	2.71599	2.65037	8.93783	5.68834	7.42157	1.2852753954283e-06	1.39260870493975	up	[O]	Posttranslational modification, protein turnover, chaperones	Molecular Function: molecular_function (GO:0003674);; Molecular Function: binding (GO:0005488);; Molecular Function: protein binding (GO:0005515);; Cellular Component: cellular_component (GO:0005575);; Cellular Component: intracellular (GO:0005622);; Cellular Component: cell (GO:0005623);; Cellular Component: cytoplasm (GO:0005737);; Cellular Component: vacuole (GO:0005773);; Cellular Component: …	--	--	[C]	Energy production and conversion	SPFH domain / Band 7 family	Hypersensitive-induced reaction 1 protein OS=Capsicum annuum OX=4072 GN=HIR1 PE=1 SV=1	C	Energy production and conversion	uncharacterized protein LOC100804982 [Glycine max]
Glyma.06G226700.Wm82.a4.v1	55	41	31	155	155	92	0.578319	0.380743	0.289349	1.31475	1.38133	0.859757	0.000105328902140381	1.59849242733188	up	--		Molecular Function: protein serine/threonine kinase activity (GO:0004674);; Molecular Function: ATP binding (GO:0005524);; Cellular Component: plasma membrane (GO:0005886);; Cellular Component: integral component of membrane (GO:0016021);; Biological Process: protein autophosphorylation (GO:0046777);;	K13416|8.0e-69|lsv:111899016|K13416 brassinosteroid insensitive 1-associated receptor kinase 1 [EC:2.7.10.1 2.7.11.1] | (RefSeq) BRASSINOSTEROID INSENSITIVE 1-associated receptor kinase 1-like isoform X1	MAPK signaling pathway - plant (ko04016);; Plant hormone signal transduction (ko04075);; Plant-pathogen interaction (ko04626)	--	--	Protein tyrosine and serine/threonine kinase	Probable LRR receptor-like serine/threonine-protein kinase At1g53430 OS=Arabidopsis thaliana OX=3702 GN=At1g53430 PE=1 SV=1	T	Signal transduction mechanisms	probable LRR receptor-like serine/threonine-protein kinase At1g53430 [Glycine max]
Glyma.06G166800.Wm82.a4.v1	79	115	217	458	218	244	2.72807	3.53906	6.77097	12.6776	6.35131	7.48716	0.0112905513776254	1.10021349824372	up	--	--	Cellular Component: plasma membrane (GO:0005886);; Biological Process: carbohydrate transport (GO:0008643);; Cellular Component: integral component of membrane (GO:0016021);; Molecular Function: sugar transmembrane transporter activity (GO:0051119);;	K15382|1.7e-163|gmx:100810426|K15382 solute carrier family 50 (sugar transporter) | (RefSeq) GMSWEET15; sugar efflux transporter SWEET15	--	[R]	General function prediction only	Sugar efflux transporter for intercellular exchange	Bidirectional sugar transporter SWEET14 OS=Oryza sativa subsp. indica OX=39946 GN=SWEET14 PE=2 SV=1	U	Intracellular trafficking, secretion, and vesicular transport	sugar efflux transporter SWEET15 [Glycine max]
Glyma.17G120767.Wm82.a4.v1	57	48	46	126	94	144	1.23579	0.929858	0.91148	2.21391	1.72804	2.80672	0.00119511092912265	1.20910675015521	up	--	--	Molecular Function: hydrolase activity, hydrolyzing O-glycosyl compounds (GO:0004553);; Biological Process: carbohydrate metabolic process (GO:0005975);; Cellular Component: integral component of membrane (GO:0016021);;	K15429|6.6e-263|pvu:PHAVU_003G176600g|K15429 tRNA (guanine37-N1)-methyltransferase [EC:2.1.1.228] | (RefSeq) hypothetical protein	--	--	--	Glycosyl hydrolases family 17	Glucan endo-1,3-beta-glucosidase 8 OS=Arabidopsis thaliana OX=3702 GN=At1g64760 PE=2 SV=2	A	RNA processing and modification	glucan endo-1,3-beta-glucosidase 8-like [Glycine max]
Glyma.02G007400.Wm82.a4.v1	25	8	14	62	44	33	0.932882	0.250889	0.46781	1.87556	1.38181	1.10555	0.0375438737818792	1.48279356700507	up	[G]	Carbohydrate transport and metabolism	Molecular Function: chitinase activity (GO:0004568);; Biological Process: carbohydrate metabolic process (GO:0005975);; Biological Process: chitin catabolic process (GO:0006032);; Biological Process: cell wall macromolecule catabolic process (GO:0016998);;	K20547|2.9e-93|bna:106435387|K20547 basic endochitinase B [EC:3.2.1.14] | (RefSeq) endochitinase CH25	Amino sugar and nucleotide sugar metabolism (ko00520);; MAPK signaling pathway - plant (ko04016)	[R]	General function prediction only	Chitinase class I	Chitinase 10 OS=Oryza sativa subsp. japonica OX=39947 GN=Cht10 PE=2 SV=1	S	Function unknown	chitinase 10 [Glycine max]
Glyma.08G341800.Wm82.a4.v1	52	88	41	180	169	153	2.55767	3.8927	1.84636	7.21154	7.11643	6.8095	7.77596885927764e-05	1.42255804955751	up	--	--	Molecular Function: endopeptidase inhibitor activity (GO:0004866);;	--	--	--	--	Trypsin and protease inhibitor	Trypsin inhibitor A OS=Glycine max OX=3847 GN=KTI3 PE=1 SV=2	--	--	kunitz-type trypsin inhibitor KTI1-like [Glycine max]
Glyma.19G002300.Wm82.a4.v1	5	14	34	141	158	120	0.453724	1.3504	3.28429	12.3637	14.5022	11.6081	1.1427496710066e-08	2.94727692703375	up	--	--	Biological Process: lipid transport (GO:0006869);;	--	--	--	--	Probable lipid transfer	Non-specific lipid-transfer protein 2 OS=Prunus armeniaca OX=36596 PE=1 SV=1	S	Function unknown	Putative non-specific lipid-transfer protein AKCS9 [Glycine soja]
Glyma.03G098600.Wm82.a4.v1	24	36	38	201	289	107	0.721521	0.985072	1.06147	4.99679	7.57766	2.94328	1.33476382416574e-09	2.56702491504505	up	[QR]	Secondary metabolites biosynthesis, transport and catabolism;; General function prediction only	Molecular Function: oxidoreductase activity (GO:0016491);;	K19825|7.9e-146|nsy:104231555|K19825 2-alkenal reductase (NADP+) [EC:1.3.1.102] | (RefSeq) 2-alkenal reductase (NADP(+)-dependent)	--	[R]	General function prediction only	Zinc-binding dehydrogenase	2-alkenal reductase (NADP(+)-dependent) OS=Nicotiana tabacum OX=4097 GN=DBR PE=1 SV=1	S	Function unknown	2-alkenal reductase (NADP(+)-dependent)-like [Glycine soja]
Glyma.18G014000.Wm82.a4.v1	32	32	38	111	111	72	1.61581	1.45423	1.73227	4.52761	4.78685	3.25091	0.000352278576458115	1.47289060430598	up	--	--	--	--	--	--	--	--	--	--	--	uncharacterized LOC100306562 [Glycine max]
Glyma.16G156200.Wm82.a4.v1	34	34	37	132	115	123	0.393704	0.341019	0.390048	1.23261	1.13759	1.30927	1.94322689920311e-07	1.76193782642041	up	[T]	Signal transduction mechanisms	Molecular Function: protein kinase activity (GO:0004672);; Molecular Function: ATP binding (GO:0005524);; Cellular Component: plasma membrane (GO:0005886);; Cellular Component: integral component of membrane (GO:0016021);;	K22911|7.0e-43|spen:107031166|K22911 thiamine phosphate phosphatase / amino-HMP aminohydrolase [EC:3.1.3.100 3.5.99.-] | (RefSeq) bifunctional TH2 protein, mitochondrial	Thiamine metabolism (ko00730)	--	--	Leucine rich repeat	Leucine-rich repeat receptor-like tyrosine-protein kinase PXC3 OS=Arabidopsis thaliana OX=3702 GN=PXC3 PE=2 SV=1	T	Signal transduction mechanisms	leucine-rich repeat receptor-like tyrosine-protein kinase PXC3 [Glycine max]
Glyma.08G318400.Wm82.a4.v1	91	143	205	342	583	278	2.64931	3.69404	5.39475	7.98683	14.3502	7.20279	0.000182459962493107	1.42447060821836	up	[IR]	Lipid transport and metabolism;; General function prediction only	Molecular Function: hydrolase activity, acting on ester bonds (GO:0016788);;	K00679|4.8e-48|cic:CICLE_v10027727mg|K00679 phospholipid:diacylglycerol acyltransferase [EC:2.3.1.158] | (RefSeq) hypothetical protein	Glycerolipid metabolism (ko00561)	--	--	GDSL-like Lipase/Acylhydrolase	GDSL esterase/lipase At5g55050 OS=Arabidopsis thaliana OX=3702 GN=At5g55050 PE=2 SV=1	L	Replication, recombination and repair	GDSL esterase/lipase At5g55050 [Glycine max]
Glyma.13G033500.Wm82.a4.v1	18	39	28	76	104	62	0.266837	0.530266	0.389868	0.937059	1.35447	0.84113	0.00342241572882868	1.47307160653127	up	--		Molecular Function: protein kinase activity (GO:0004672);; Molecular Function: ATP binding (GO:0005524);; Cellular Component: integral component of membrane (GO:0016021);; Molecular Function: polysaccharide binding (GO:0030247);;	K03283|9.6e-50|qsu:112017276|K03283 heat shock 70kDa protein 1/2/6/8 | (RefSeq) heat shock cognate 70 kDa protein 2-like	Spliceosome (ko03040);; Protein processing in endoplasmic reticulum (ko04141);; Endocytosis (ko04144)	[T]	Signal transduction mechanisms	Protein tyrosine and serine/threonine kinase	Rust resistance kinase Lr10 OS=Triticum aestivum OX=4565 GN=LRK10 PE=2 SV=1	T	Signal transduction mechanisms	LEAF RUST 10 DISEASE-RESISTANCE LOCUS RECEPTOR-LIKE PROTEIN KINASE-like 2.2 isoform X1 [Glycine max]
Glyma.04G251100.Wm82.a4.v1	40	44	99	168	131	134	1.05749	1.03126	2.40482	3.61037	2.95713	3.1915	0.00659361519447732	1.19093450125925	up	--	--	Cellular Component: plasma membrane (GO:0005886);; Cellular Component: integral component of membrane (GO:0016021);; Molecular Function: transmembrane transporter activity (GO:0022857);;	K17500|2.0e-52|nto:104085001|K17500 integrin-linked kinase-associated serine/threonine phosphatase 2C [EC:3.1.3.16] | (RefSeq) WAT1-related protein At3g18200 isoform X1	--	--	--	EamA-like transporter family	WAT1-related protein At4g08290 OS=Arabidopsis thaliana OX=3702 GN=At4g08290 PE=2 SV=1	S	Function unknown	WAT1-related protein At4g08290 [Glycine max]
Glyma.10G147300.Wm82.a4.v1	0	0	0	80	78	32	0	0	0	2.37455	2.45436	1.06671	9.17452992136432e-09	8.36927821084845	up	--	--	--	--	--	--	--	--	--	--	--	uncharacterized protein LOC100787534 isoform X1 [Glycine max]
Glyma.18G046100.Wm82.a4.v1	56	41	73	225	114	109	0.929222	0.608877	1.10424	3.01982	1.60083	1.62376	0.00195906995122028	1.32342636290021	up	--		Molecular Function: protein serine/threonine kinase activity (GO:0004674);; Molecular Function: ATP binding (GO:0005524);; Cellular Component: plasma membrane (GO:0005886);; Cellular Component: integral component of membrane (GO:0016021);; Biological Process: protein autophosphorylation (GO:0046777);;	K01180|5.4e-63|cmax:111487562|K01180 endo-1,3(4)-beta-glucanase [EC:3.2.1.6] | (RefSeq) uncharacterized protein LOC111487562	--	--	--	Protein tyrosine and serine/threonine kinase	Cysteine-rich receptor-like protein kinase 2 OS=Arabidopsis thaliana OX=3702 GN=CRK2 PE=1 SV=1	T	Signal transduction mechanisms	cold-responsive protein kinase 1 [Glycine max]
Glyma.08G130600.Wm82.a4.v1	5	16	20	63	50	32	0.082608	0.251954	0.330888	0.929805	0.78323	0.528573	0.0106240327908797	1.7758	up	--	--	Molecular Function: hydrolase activity, hydrolyzing O-glycosyl compounds (GO:0004553);; Biological Process: carbohydrate metabolic process (GO:0005975);;	K01179|3.4e-125|vvi:100257079|K01179 endoglucanase [EC:3.2.1.4] | (RefSeq) endoglucanase B	Starch and sucrose metabolism (ko00500)	--	--	Cellulase (glycosyl hydrolase family 5)	Glycosyl hydrolase 5 family protein OS=Chamaecyparis obtusa OX=13415 PE=1 SV=1	G	Carbohydrate transport and metabolism	glycosyl hydrolase 5 family protein [Glycine max]
Glyma.17G154100.Wm82.a4.v1	15	23	24	89	40	47	0.461853	0.635133	0.653627	2.21513	1.03539	1.28079	0.0141495973019282	1.43882027293016	up	--	--	Molecular Function: DNA binding (GO:0003677);; Cellular Component: nucleus (GO:0005634);; Biological Process: regulation of transcription, DNA-templated (GO:0006355);;	K00521|1.0e-39|cmos:111447866|K00521 ferric-chelate reductase [EC:1.16.1.7] | (RefSeq) ferric reduction oxidase 7, chloroplastic-like	--	--	--	No apical meristem (NAM) protein	NAC domain-containing protein 71 OS=Arabidopsis thaliana OX=3702 GN=NAC071 PE=2 SV=1	K	Transcription	NAC domain-containing protein 71 [Glycine max]
Glyma.01G204600.Wm82.a4.v1	27	43	17	51	106	133	0.693917	0.979078	0.383394	1.05072	2.30966	3.05861	0.00274356117957595	1.70616795858313	up	[E]	Amino acid transport and metabolism	Molecular Function: nucleotide binding (GO:0000166);; Molecular Function: glutamate dehydrogenase (NAD+) activity (GO:0004352);; Cellular Component: mitochondrion (GO:0005739);; Biological Process: glutamate catabolic process (GO:0006538);;	K00261|9.2e-242|gmx:100801250|K00261 glutamate dehydrogenase (NAD(P)+) [EC:1.4.1.3] | (RefSeq) glutamate dehydrogenase 2	Arginine biosynthesis (ko00220);; Alanine, aspartate and glutamate metabolism (ko00250);; Nitrogen metabolism (ko00910);; Carbon metabolism (ko01200)	[E]	Amino acid transport and metabolism	Glutamate/Leucine/Phenylalanine/Valine dehydrogenase	Glutamate dehydrogenase 2 OS=Arabidopsis thaliana OX=3702 GN=GDH2 PE=1 SV=1	E	Amino acid transport and metabolism	glutamate dehydrogenase 2 [Glycine max]
Glyma.10G281600.Wm82.a4.v1	88	175	149	336	342	246	2.19155	3.82701	3.3393	6.63562	7.30159	5.53203	0.000246744714262748	1.12275039305523	up	--	--	--	--	--	--	--	Arabidopsis phospholipase-like protein (PEARLI 4)	--	S	Function unknown	uncharacterized protein LOC100788258 isoform X1 [Glycine max]
Glyma.15G100100.Wm82.a4.v1	19	15	3	106	140	58	0.435731	0.306004	0.057079	2.03293	2.78544	1.20427	1.06976288521325e-06	2.97830434578748	up	[M]	Cell wall/membrane/envelope biogenesis	Molecular Function: protein serine/threonine kinase activity (GO:0004674);; Molecular Function: ATP binding (GO:0005524);;	K01534|8.5e-87|var:108330779|K01534 Zn2+/Cd2+-exporting ATPase [EC:7.2.2.12 7.2.2.21] | (RefSeq) cadmium/zinc-transporting ATPase HMA3-like	--	[T]	Signal transduction mechanisms	Protein tyrosine and serine/threonine kinase	Receptor-like cytosolic serine/threonine-protein kinase RBK2 OS=Arabidopsis thaliana OX=3702 GN=RBK2 PE=1 SV=1	T	Signal transduction mechanisms	Receptor-like cytosolic serine/threonine-protein kinase RBK2 isoform A [Glycine soja]
Glyma.08G257300.Wm82.a4.v1	17	4	23	298	63	42	0.640298	0.125418	0.776649	9.20135	2.03772	1.43136	0.0218996374681871	3.07964269625306	up	--	--	Molecular Function: DNA binding (GO:0003677);; Molecular Function: transcription factor activity, sequence-specific DNA binding (GO:0003700);; Cellular Component: nucleus (GO:0005634);;	K12900|2.5e-25|lang:109341833|K12900 FUS-interacting serine-arginine-rich protein 1 | (RefSeq) serine/arginine-rich SC35-like splicing factor SCL30A	Spliceosome (ko03040)	--	--	AP2 domain	Ethylene-responsive transcription factor ERF115 OS=Arabidopsis thaliana OX=3702 GN=ERF115 PE=1 SV=1	K	Transcription	ethylene-responsive transcription factor ERF113 [Glycine max]
Glyma.07G139100.Wm82.a4.v1	43	54	44	95	120	87	0.802301	0.901429	0.697248	1.41787	1.8413	1.41856	0.00870885683585761	1.05288110528322	up	[E]	Amino acid transport and metabolism	Molecular Function: peptide:proton symporter activity (GO:0015333);; Cellular Component: integral component of membrane (GO:0016021);; Molecular Function: oligopeptide transmembrane transporter activity (GO:0035673);; Molecular Function: peptide transmembrane transporter activity (GO:1904680);;	K14638|2.0e-237|nsy:104222089|K14638 solute carrier family 15 (peptide/histidine transporter), member 3/4 | (RefSeq) protein NRT1/ PTR FAMILY 5.6-like	--	[E]	Amino acid transport and metabolism	POT family	Protein NRT1/ PTR FAMILY 5.6 OS=Arabidopsis thaliana OX=3702 GN=NPF5.6 PE=2 SV=1	E	Amino acid transport and metabolism	protein NRT1/ PTR FAMILY 5.6 [Glycine max]
Glyma.13G283200.Wm82.a4.v1	12	0	18	72	42	39	0.153042	0	0.209452	0.789593	0.458836	0.452776	0.0112619069805681	2.2708	up	[M]	Cell wall/membrane/envelope biogenesis	Molecular Function: protein serine/threonine kinase activity (GO:0004674);; Molecular Function: ATP binding (GO:0005524);; Cellular Component: plasma membrane (GO:0005886);; Biological Process: protein phosphorylation (GO:0006468);; Cellular Component: integral component of membrane (GO:0016021);; Molecular Function: ubiquitin protein ligase binding (GO:0031625);; Biological Process: recognition …	K24104|1.6e-72|thj:104799061|K24104 GPN-loop GTPase | (RefSeq) LOW QUALITY PROTEIN: uncharacterized protein LOC104799061	--	--	--	Protein tyrosine and serine/threonine kinase	G-type lectin S-receptor-like serine/threonine-protein kinase At4g27290 OS=Arabidopsis thaliana OX=3702 GN=At4g27290 PE=3 SV=4	T	Signal transduction mechanisms	G-type lectin S-receptor-like serine/threonine-protein kinase At4g27290 isoform X1 [Glycine max]
Glyma.15G251900.Wm82.a4.v1	118	130	105	251	294	263	5.6813	5.58464	4.55579	9.7051	11.9365	11.2622	5.51940583707392e-06	1.14567592296386	up	[O]	Posttranslational modification, protein turnover, chaperones	Molecular Function: glutathione transferase activity (GO:0004364);;	K00799|3.1e-127|gmx:548030|K00799 glutathione S-transferase [EC:2.5.1.18] | (RefSeq) glutathione S-transferase GST 16	Glutathione metabolism (ko00480)	[O]	Posttranslational modification, protein turnover, chaperones	Glutathione S-transferase, N-terminal domain	Probable glutathione S-transferase parC OS=Nicotiana tabacum OX=4097 GN=PARC PE=2 SV=1	O	Posttranslational modification, protein turnover, chaperones	putative glutathione S-transferase isoform C [Glycine soja]
Glycine_max_newGene_3461	210	366	605	1760	2087	911	10.6336	16.5421	27.7754	71.6452	89.3861	41.1336	0.00235528696479436	1.97316373293421	up	--	--	Cellular Component: integral component of membrane (GO:0016021);; Molecular Function: transmembrane transporter activity (GO:0022857);;	K17500|1.8e-18|nta:107765414|K17500 integrin-linked kinase-associated serine/threonine phosphatase 2C [EC:3.1.3.16] | (RefSeq) WAT1-related protein At3g18200-like	--	--	--	EamA-like transporter family	WAT1-related protein At4g28040 OS=Arabidopsis thaliana OX=3702 GN=At4g28040 PE=2 SV=1	S	Function unknown	WAT1-related protein At4g28040 [Glycine max]
Glyma.16G180400.Wm82.a4.v1	21	32	51	114	70	62	0.922482	1.25977	2.05685	4.04783	2.62055	2.44265	0.0260052412159314	1.18438825955331	up	--	--	--	K19747|5.9e-31|vvi:100243942|K19747 BAHD acyltransferase [EC:2.3.1.-] | (RefSeq) BAHD acyltransferase DCR	--	--	--	C2 domain	--	S	Function unknown	uncharacterized protein LOC100790144 [Glycine max]
Glyma.18G281400.Wm82.a4.v1	33	36	34	602	170	81	1.43769	1.38613	1.31947	21.2711	6.30124	3.13987	0.00248273624752927	2.95104654802015	up	--	--	Molecular Function: DNA binding (GO:0003677);; Molecular Function: transcription factor activity, sequence-specific DNA binding (GO:0003700);; Cellular Component: nucleus (GO:0005634);;	K12900|2.6e-26|lang:109341833|K12900 FUS-interacting serine-arginine-rich protein 1 | (RefSeq) serine/arginine-rich SC35-like splicing factor SCL30A	Spliceosome (ko03040)	--	--	AP2 domain	Ethylene-responsive transcription factor ERF113 OS=Arabidopsis thaliana OX=3702 GN=ERF113 PE=2 SV=1	K	Transcription	AP2-EREBP transcription factor [Glycine max]
Glyma.18G142600.Wm82.a4.v1	33	22	38	74	79	59	1.67042	0.962853	1.72463	3.00122	3.33894	2.64546	0.0231827869479381	1.13277817282426	up	--	--	Cellular Component: integral component of membrane (GO:0016021);;	--	--	--	--	SOUL heme-binding protein	--	S	Function unknown	hypothetical protein GLYMA_18G142600 [Glycine max]
Glyma.07G107200.Wm82.a4.v1	159	230	255	545	480	433	7.74444	9.9818	11.2698	21.3747	19.8075	18.8324	4.26831256027348e-07	1.12949300029571	up	--	--	Molecular Function: DNA binding (GO:0003677);;	K15777|4.0e-26|mesc:110630336|K15777 4,5-DOPA dioxygenase extradiol [EC:1.13.11.-] | (RefSeq) uncharacterized protein LOC110630336	Betalain biosynthesis (ko00965)	--	--	ZF-HD protein dimerisation region	Zinc-finger homeodomain protein 2 OS=Arabidopsis thaliana OX=3702 GN=ZHD1 PE=1 SV=1	S	Function unknown	hypothetical protein GLYMA_07G107200 [Glycine max]
Glyma.02G122000.Wm82.a4.v1	29	38	25	93	63	72	0.356846	0.424964	0.279064	0.935704	0.66959	0.80812	0.00635463075063419	1.24986029283414	up	[T]	Signal transduction mechanisms	Molecular Function: protein kinase activity (GO:0004672);; Molecular Function: ATP binding (GO:0005524);; Cellular Component: integral component of membrane (GO:0016021);; Molecular Function: phosphotransferase activity, carboxyl group as acceptor (GO:0016774);;	K13435|1.1e-79|sly:101268866|K13435 serine/threonine-protein kinase Pto | (RefSeq) Pto; serine/threonine protein kinase Pto	Plant-pathogen interaction (ko04626)	[T]	Signal transduction mechanisms	Protein kinase domain	Receptor-like protein kinase FERONIA OS=Arabidopsis thaliana OX=3702 GN=FER PE=1 SV=1	T	Signal transduction mechanisms	receptor-like protein kinase FERONIA [Glycine max]
Glyma.15G239600.Wm82.a4.v1	2342	4673	7401	14487	10786	10308	126.158	224.082	360.374	625.569	489.936	493.629	0.0303807890039102	1.25846347396298	up	--	--	--	--	--	--	--	--	--	--	--	uncharacterized protein LOC100500234 precursor [Glycine max]
Glyma.02G085600.Wm82.a4.v1	153	124	150	346	362	261	1.82873	1.32051	1.62705	3.32415	3.65475	2.78051	1.25001514716692e-05	1.12570152930929	up	[O]	Posttranslational modification, protein turnover, chaperones	Molecular Function: ATP binding (GO:0005524);; Cellular Component: cytoplasm (GO:0005737);; Biological Process: response to unfolded protein (GO:0006986);; Molecular Function: ATPase activity (GO:0016887);; Molecular Function: heat shock protein binding (GO:0031072);; Biological Process: cellular response to unfolded protein (GO:0034620);; Biological Process: protein refolding (GO:0042026);; Mole…	K03283|0.0e+00|gmx:102667578|K03283 heat shock 70kDa protein 1/2/6/8 | (RefSeq) probable mediator of RNA polymerase II transcription subunit 37c	Spliceosome (ko03040);; Protein processing in endoplasmic reticulum (ko04141);; Endocytosis (ko04144)	[O]	Posttranslational modification, protein turnover, chaperones	Hsp70 protein	Heat shock 70 kDa protein 4 OS=Arabidopsis thaliana OX=3702 GN=HSP70-4 PE=1 SV=1	O	Posttranslational modification, protein turnover, chaperones	putative mediator of RNA polymerase II transcription subunit 37c isoform B, partial [Glycine soja]
Glyma.01G013100.Wm82.a4.v1	22	30	32	59	45	86	0.209841	0.262312	0.281206	0.46679	0.367959	0.751036	0.0392406793867855	1.12911229143131	up	--	--	Molecular Function: ADP binding (GO:0043531);;	K15078|1.6e-70|tcc:18614561|K15078 structure-specific endonuclease subunit SLX1 [EC:3.6.1.-] | (RefSeq) putative disease resistance protein RGA3	--	[T]	Signal transduction mechanisms	NB-ARC domain	Putative disease resistance RPP13-like protein 1 OS=Arabidopsis thaliana OX=3702 GN=RPPL1 PE=3 SV=1	T	Signal transduction mechanisms	putative disease resistance protein RGA4 [Glycine max]
Glyma.06G118550.Wm82.a4.v1	1192	834	914	3479	3500	1776	32.9341	20.4001	23.0821	77.262	81.6559	43.6764	1.92130876507815e-08	1.50876249172137	up	[Q]	Secondary metabolites biosynthesis, transport and catabolism	Biological Process: biosynthetic process (GO:0009058);; Molecular Function: transferase activity, transferring acyl groups other than amino-acyl groups (GO:0016747);;	K00660|2.3e-226|gmx:100794652|K00660 chalcone synthase [EC:2.3.1.74] | (RefSeq) chalcone synthase-like	Flavonoid biosynthesis (ko00941);; Circadian rhythm - plant (ko04712)	--	--	Chalcone and stilbene synthases, N-terminal domain	Chalcone synthase OS=Vitis vinifera OX=29760 GN=CHS PE=2 SV=1	H	Coenzyme transport and metabolism	chalcone synthase [Glycine max]
Glyma.16G204500.Wm82.a4.v1	10	33	33	104	64	57	0.736218	2.1597	2.18983	6.19774	3.96323	3.73399	0.0091469263625599	1.51543301966129	up	--	--	Cellular Component: integral component of membrane (GO:0016021);;	--	--	--	--	--	--	--	--	uncharacterized protein LOC102660518 [Glycine max]
Glyma.20G138100.Wm82.a4.v1	8	21	24	51	68	61	0.112114	0.285895	0.337077	0.625618	0.889033	0.832563	0.00288231829424804	1.73132410047116	up	[T]	Signal transduction mechanisms	Molecular Function: protein serine/threonine kinase activity (GO:0004674);; Molecular Function: ATP binding (GO:0005524);; Cellular Component: plasma membrane (GO:0005886);; Biological Process: protein phosphorylation (GO:0006468);; Cellular Component: integral component of membrane (GO:0016021);;	K24104|1.0e-83|thj:104799061|K24104 GPN-loop GTPase | (RefSeq) LOW QUALITY PROTEIN: uncharacterized protein LOC104799061	--	--	--	Protein tyrosine and serine/threonine kinase	Cysteine-rich receptor-like protein kinase 29 OS=Arabidopsis thaliana OX=3702 GN=CRK29 PE=2 SV=1	T	Signal transduction mechanisms	putative receptor-like protein kinase At4g00960 [Glycine max]
Glyma.15G160600.Wm82.a4.v1	15	15	10	172	53	57	0.254069	0.228597	0.150708	2.49418	0.798811	0.915458	4.96021533952927e-06	2.72804062729895	up	--	--	Cellular Component: membrane (GO:0016020);; Cellular Component: integral component of membrane (GO:0016021);;	K20890|2.1e-45|oeu:111370894|K20890 xylan alpha-glucuronosyltransferase [EC:2.4.1.-] | (RefSeq) UDP-glucuronate:xylan alpha-glucuronosyltransferase 1-like	--	[R]	General function prediction only	Domain of unknown function	--	S	Function unknown	uncharacterized protein LOC100814943 [Glycine max]
Glyma.13G279200.Wm82.a4.v1	165	265	175	510	384	404	6.92893	9.89334	6.62806	17.176	13.5893	15.0676	2.00644706499621e-05	1.04791554859553	up	--	--	--	--	--	--	--	Aluminium induced protein	Stem-specific protein TSJT1 OS=Nicotiana tabacum OX=4097 GN=TSJT1 PE=2 SV=1	S	Function unknown	stem-specific protein TSJT1 [Glycine max]
Glyma.13G054400.Wm82.a4.v1	129	164	112	403	238	264	1.53942	1.7321	1.20359	3.85176	2.39787	2.79654	0.000146919632770821	1.09538526661861	up	[T]	Signal transduction mechanisms	Molecular Function: protein kinase activity (GO:0004672);; Molecular Function: ATP binding (GO:0005524);; Cellular Component: plasma membrane (GO:0005886);; Cellular Component: plasmodesma (GO:0009506);; Cellular Component: integral component of membrane (GO:0016021);; Biological Process: protein autophosphorylation (GO:0046777);;	K13435|8.0e-89|sly:101268866|K13435 serine/threonine-protein kinase Pto | (RefSeq) Pto; serine/threonine protein kinase Pto	Plant-pathogen interaction (ko04626)	[T]	Signal transduction mechanisms	Protein tyrosine and serine/threonine kinase	Receptor-like protein kinase FERONIA OS=Arabidopsis thaliana OX=3702 GN=FER PE=1 SV=1	T	Signal transduction mechanisms	hypothetical protein GLYMA_13G054400 [Glycine max]
Glyma.03G048600.Wm82.a4.v1	153	153	110	266	283	354	5.05456	4.50356	3.28383	7.059	7.91257	10.4297	0.000136351011699896	1.06612050705296	up	--	--	--	K16225|1.9e-16|csat:104771734|K16225 probable WRKY transcription factor 52 | (RefSeq) LOW QUALITY PROTEIN: disease resistance protein RRS1-like	Plant-pathogen interaction (ko04626)	--	--	--	Disease resistance protein RML1A OS=Arabidopsis thaliana OX=3702 GN=RLM1A PE=3 SV=1	S	Function unknown	hypothetical protein GLYMA_03G048600 [Glycine max]
Glyma.12G231800.Wm82.a4.v1	1333	1186	1216	4349	3141	3096	14.4993	11.4514	11.9508	37.1407	28.3082	29.3451	1.32089736094376e-19	1.43739094037104	up	--		Molecular Function: protein serine/threonine kinase activity (GO:0004674);; Molecular Function: ATP binding (GO:0005524);; Cellular Component: plasma membrane (GO:0005886);; Cellular Component: integral component of membrane (GO:0016021);; Biological Process: protein autophosphorylation (GO:0046777);;	K13416|2.3e-68|bna:106368734|K13416 brassinosteroid insensitive 1-associated receptor kinase 1 [EC:2.7.10.1 2.7.11.1] | (RefSeq) BRASSINOSTEROID INSENSITIVE 1-associated receptor kinase 1	MAPK signaling pathway - plant (ko04016);; Plant hormone signal transduction (ko04075);; Plant-pathogen interaction (ko04626)	--	--	Protein tyrosine and serine/threonine kinase	Probable LRR receptor-like serine/threonine-protein kinase At1g53440 OS=Arabidopsis thaliana OX=3702 GN=At1g53440 PE=2 SV=2	T	Signal transduction mechanisms	probable LRR receptor-like serine/threonine-protein kinase At1g53430 isoform X1 [Glycine max]
Glyma.05G034500.Wm82.a4.v1	199	276	242	1349	497	556	18.3432	22.6347	20.1995	99.9331	38.7286	45.6289	5.18814355126775e-07	1.66722675680102	up	--	--	--	K03860|1.7e-07|nnu:104608881|K03860 phosphatidylinositol N-acetylglucosaminyltransferase subunit Q | (RefSeq) N-acetylglucosaminyl-phosphatidylinositol biosynthetic protein gpi1-like	Glycosylphosphatidylinositol (GPI)-anchor biosynthesis (ko00563)	--	--	Gibberellin regulated protein	Snakin-2 OS=Solanum tuberosum OX=4113 GN=SN2 PE=1 SV=1	S	Function unknown	gibberellin-regulated protein 7 precursor [Glycine max]
Glyma.15G017000.Wm82.a4.v1	266	259	330	918	821	442	4.90443	4.14973	5.24137	12.8217	12.0619	6.87824	3.71514373127962e-06	1.29186964291742	up	--	--	Cellular Component: plasma membrane (GO:0005886);; Molecular Function: peptide:proton symporter activity (GO:0015333);; Cellular Component: integral component of membrane (GO:0016021);; Molecular Function: oligopeptide transmembrane transporter activity (GO:0035673);; Molecular Function: peptide transmembrane transporter activity (GO:1904680);;	K14638|5.9e-293|pvu:PHAVU_005G169400g|K14638 solute carrier family 15 (peptide/histidine transporter), member 3/4 | (RefSeq) hypothetical protein	--	[E]	Amino acid transport and metabolism	POT family	Protein NRT1/ PTR FAMILY 1.2 OS=Arabidopsis thaliana OX=3702 GN=NPF1.2 PE=1 SV=1	E	Amino acid transport and metabolism	protein NRT1/ PTR FAMILY 1.2 [Glycine max]
Glyma.14G090900.Wm82.a4.v1	41	72	53	184	148	132	1.18688	1.8669	1.39404	4.31486	3.64939	3.42809	2.16491874920833e-05	1.43129529422121	up	--	--	Molecular Function: transcription regulatory region sequence-specific DNA binding (GO:0000976);; Molecular Function: transcription factor activity, sequence-specific DNA binding (GO:0003700);; Cellular Component: nucleus (GO:0005634);; Biological Process: cell differentiation (GO:0030154);; Molecular Function: sequence-specific DNA binding (GO:0043565);;	K09422|1.7e-218|gmx:100815092|K09422 transcription factor MYB, plant | (RefSeq) transcription factor RAX3	--	[K]	Transcription	Myb-like DNA-binding domain	Transcription factor RAX3 OS=Arabidopsis thaliana OX=3702 GN=RAX3 PE=2 SV=1	K	Transcription	transcription factor RAX3 [Glycine max]
Glyma.08G082400.Wm82.a4.v1	48	135	186	438	252	330	1.37853	3.45592	4.82693	10.1097	6.12179	8.43372	0.000846130921084841	1.41982434181747	up	--	--	Molecular Function: transcription factor activity, sequence-specific DNA binding (GO:0003700);; Cellular Component: nucleus (GO:0005634);; Molecular Function: sequence-specific DNA binding (GO:0043565);;	K12835|2.0e-33|cmax:111493042|K12835 ATP-dependent RNA helicase DDX42 [EC:3.6.4.13] | (RefSeq) DEAD-box ATP-dependent RNA helicase 24 isoform X1	Spliceosome (ko03040)	--	--	WRKY DNA -binding domain	WRKY transcription factor 28 OS=Arabidopsis thaliana OX=3702 GN=WRKY28 PE=2 SV=1	K	Transcription	WRKY transcription factor 28 [Glycine max]
Glyma.13G173300.Wm82.a4.v1	4	10	0	80	184	74	0.11016	0.251022	0	1.86978	4.52626	1.91385	0.000620490350366283	4.57027879561384	up	[H]	Coenzyme transport and metabolism	Molecular Function: O-methyltransferase activity (GO:0008171);; Biological Process: methylation (GO:0032259);; Molecular Function: protein dimerization activity (GO:0046983);;	K13259|7.5e-211|gmx:100807589|K13259 2,7,4'-trihydroxyisoflavanone 4'-O-methyltransferase / isoflavone 4'-O-methyltransferase [EC:2.1.1.212 2.1.1.46] | (RefSeq) isoflavone 4'-O-methyltransferase	Isoflavonoid biosynthesis (ko00943)	[R]	General function prediction only	O-methyltransferase domain	Isoflavone 4'-O-methyltransferase OS=Glycyrrhiza echinata OX=46348 GN=HI4'OMT PE=1 SV=1	S	Function unknown	isoflavone 4'-O-methyltransferase [Glycine max]
Glyma.03G090200.Wm82.a4.v1	22	32	13	118	107	71	0.284401	0.376497	0.145174	1.25478	1.19646	0.828112	9.82570667854802e-06	2.08760086580367	up	--		Molecular Function: protein serine/threonine kinase activity (GO:0004674);; Molecular Function: ATP binding (GO:0005524);; Cellular Component: integral component of membrane (GO:0016021);;	K13418|1.9e-57|smo:SELMODRAFT_443356|K13418 somatic embryogenesis receptor kinase 1 [EC:2.7.10.1 2.7.11.1] | (RefSeq) SERK2b-2; hypothetical protein	--	--	--	Protein kinase domain	G-type lectin S-receptor-like serine/threonine-protein kinase LECRK3 OS=Oryza sativa subsp. japonica OX=39947 GN=LECRK3 PE=3 SV=2	T	Signal transduction mechanisms	G-type lectin S-receptor-like serine/threonine-protein kinase LECRK3 [Glycine max]
Glyma.07G140000.Wm82.a4.v1	105	136	139	556	540	332	4.97563	5.71333	5.93776	21.1414	21.5819	13.9648	2.54066177346849e-13	1.85817210704554	up	[O]	Posttranslational modification, protein turnover, chaperones	Molecular Function: glutathione transferase activity (GO:0004364);;	K00799|2.8e-123|gmx:547578|K00799 glutathione S-transferase [EC:2.5.1.18] | (RefSeq) glutathione S-transferase GST 7	Glutathione metabolism (ko00480)	[O]	Posttranslational modification, protein turnover, chaperones	Glutathione S-transferase, N-terminal domain	Probable glutathione S-transferase OS=Glycine max OX=3847 GN=HSP26-A PE=2 SV=1	O	Posttranslational modification, protein turnover, chaperones	probable glutathione S-transferase isoform X1 [Glycine soja]
Glyma.09G183500.Wm82.a4.v1	23	6	0	45	59	39	0.892546	0.201974	0	1.3932	1.91769	1.34613	0.0292518425863556	2.21582917674022	up	--	--	Molecular Function: transcription factor activity, sequence-specific DNA binding (GO:0003700);; Cellular Component: nucleus (GO:0005634);; Molecular Function: protein dimerization activity (GO:0046983);;	K18878|2.7e-27|cann:107866053|K18878 BHLH transcription factor Upa20 | (RefSeq) Upa20; transcription factor bHLH137-like	Plant-pathogen interaction (ko04626)	--	--	Helix-loop-helix DNA-binding domain	Transcription factor BEE 3 OS=Arabidopsis thaliana OX=3702 GN=BEE3 PE=2 SV=1	K	Transcription	transcription factor BEE 1 [Glycine max]
Glyma.01G179400.Wm82.a4.v1	14	34	25	134	173	104	0.289614	0.621564	0.470454	2.25694	3.07599	1.94702	5.48061413805252e-09	2.45589551145813	up	[QV]	Secondary metabolites biosynthesis, transport and catabolism;; Defense mechanisms	Molecular Function: iron ion binding (GO:0005506);; Cellular Component: membrane (GO:0016020);; Molecular Function: oxidoreductase activity, acting on paired donors, with incorporation or reduction of molecular oxygen, NAD(P)H as one donor, and incorporation of one atom of oxygen (GO:0016709);; Molecular Function: heme binding (GO:0020037);;	K15472|1.6e-155|nau:109237629|K15472 premnaspirodiene oxygenase [EC:1.14.14.151] | (RefSeq) premnaspirodiene oxygenase	Sesquiterpenoid and triterpenoid biosynthesis (ko00909)	[Q]	Secondary metabolites biosynthesis, transport and catabolism	Cytochrome P450	Cytochrome P450 71D8 OS=Glycine max OX=3847 GN=CYP71D8 PE=2 SV=1	Q	Secondary metabolites biosynthesis, transport and catabolism	cytochrome P450 71D8-like [Glycine max]
Glyma.08G137300.Wm82.a4.v1	51	82	65	202	102	117	1.1499	1.65437	1.3261	3.65668	1.94847	2.35528	0.0114448454523759	1.02484710710811	up	--	--	--	--	--	--	--	VQ motif	VQ motif-containing protein 22 OS=Arabidopsis thaliana OX=3702 GN=VQ22 PE=2 SV=1	S	Function unknown	transcription factor mef2A [Glycine max]
Glyma.02G104300.Wm82.a4.v1	15	7	25	95	69	39	0.336861	0.130992	0.49132	1.71451	1.29822	0.775097	0.00129493056642161	2.04283773144599	up	[G]	Carbohydrate transport and metabolism	Molecular Function: UDP-glycosyltransferase activity (GO:0008194);; Cellular Component: intracellular membrane-bounded organelle (GO:0043231);;	K14595|9.9e-280|gmx:100815146|K14595 abscisate beta-glucosyltransferase [EC:2.4.1.263] | (RefSeq) abscisate beta-glucosyltransferase	Carotenoid biosynthesis (ko00906)	[GC]	Carbohydrate transport and metabolism;; Energy production and conversion	UDP-glucoronosyl and UDP-glucosyl transferase	Abscisate beta-glucosyltransferase OS=Phaseolus angularis OX=3914 GN=AOG PE=1 SV=1	--	--	abscisate beta-glucosyltransferase [Glycine max]
Glyma.08G079100.Wm82.a4.v1	20	22	33	112	63	57	0.625351	0.603574	0.941519	2.86815	1.69128	1.62672	0.00204268737545936	1.56355229332249	up	--	--	Molecular Function: molecular_function (GO:0003674);; Molecular Function: enzyme inhibitor activity (GO:0004857);; Cellular Component: cellular_component (GO:0005575);; Cellular Component: cell wall (GO:0005618);; Cellular Component: intracellular (GO:0005622);; Cellular Component: cell (GO:0005623);; Cellular Component: cytoplasm (GO:0005737);; Cellular Component: Golgi apparatus (GO:0005794);; …	K01188|3.4e-29|sita:101778196|K01188 beta-glucosidase [EC:3.2.1.21] | (RefSeq) beta-glucosidase 12	Cyanoamino acid metabolism (ko00460);; Starch and sucrose metabolism (ko00500);; Phenylpropanoid biosynthesis (ko00940)	--	--	Leucine rich repeat	Polygalacturonase inhibitor 1 OS=Phaseolus vulgaris OX=3885 GN=PGIP1 PE=1 SV=1	S	Function unknown	polygalacturonase inhibitor protein precursor [Glycine max]
Glyma.13G176600.Wm82.a4.v1	14	14	3	42	40	33	0.234092	0.206785	0.047503	0.579744	0.577535	0.509133	0.0173788791814917	1.8296836933039	up	--	--	Cellular Component: plasma membrane (GO:0005886);; Biological Process: immune response (GO:0006955);; Biological Process: plant-type hypersensitive response (GO:0009626);;	--	--	--	--	MAC/Perforin domain	MACPF domain-containing protein NSL1 OS=Arabidopsis thaliana OX=3702 GN=NSL1 PE=2 SV=1	S	Function unknown	MACPF domain-containing protein NSL1 [Glycine max]
Glyma.16G177900.Wm82.a4.v1	48	85	77	324	263	134	4.14928	6.49484	5.71596	21.2371	19.3795	10.4816	5.26356693412887e-06	1.72591147318002	up	--	--	Biological Process: metal ion transport (GO:0030001);; Molecular Function: metal ion binding (GO:0046872);;	K11883|3.6e-06|nau:109216591|K11883 RNA-binding protein NOB1 | (RefSeq) RNA-binding protein NOB1 isoform X1	Ribosome biogenesis in eukaryotes (ko03008)	[P]	Inorganic ion transport and metabolism	Heavy-metal-associated domain	Heavy metal-associated isoprenylated plant protein 39 OS=Arabidopsis thaliana OX=3702 GN=HIPP39 PE=2 SV=1	P	Inorganic ion transport and metabolism	Heavy metal-associated isoprenylated plant protein 12 [Glycine soja]
Glyma.06G156600.Wm82.a4.v1	176	198	182	468	621	400	3.90101	3.89752	3.6142	8.31145	11.6255	7.91167	1.35276624721193e-08	1.37544143505153	up	--	--	Cellular Component: integral component of membrane (GO:0016021);;	K15015|1.8e-10|ccav:112518643|K15015 solute carrier family 32 (vesicular inhibitory amino acid transporter) | (RefSeq) amino acid transporter AVT1A	--	[E]	Amino acid transport and metabolism	Transmembrane amino acid transporter protein	Amino acid permease 3 OS=Arabidopsis thaliana OX=3702 GN=AAP3 PE=1 SV=2	E	Amino acid transport and metabolism	amino acid permease 3 isoform X1 [Glycine max]
Glyma.20G036100.Wm82.a4.v1	8	37	27	132	397	85	0.365588	1.54401	1.13908	4.95665	15.737	3.53565	0.00443576038181433	3.09001155689576	up	[J]	Translation, ribosomal structure and biogenesis	Molecular Function: RNA binding (GO:0003723);; Molecular Function: ribonuclease T2 activity (GO:0033897);;	K01166|4.9e-136|gmx:100305644|K01166 ribonuclease T2 [EC:4.6.1.19] | (RefSeq) putative ribonuclease 1 precursor	--	[A]	RNA processing and modification	Ribonuclease T2 family	Ribonuclease 1 OS=Arabidopsis thaliana OX=3702 GN=RNS1 PE=1 SV=1	A	RNA processing and modification	putative ribonuclease 1 precursor [Glycine max]
Glyma.09G198900.Wm82.a4.v1	42	74	61	467	552	257	2.37322	3.74739	3.13557	21.424	26.6743	13.0861	4.0545201770726e-18	2.80656029238814	up	--	--	Cellular Component: apoplast (GO:0048046);;	--	--	--	--	Dirigent-like protein	--	S	Function unknown	dirigent protein 19 [Glycine max]
Glyma.14G056500.Wm82.a4.v1	577	665	846	1877	1635	1297	9.10871	9.34101	12.0656	23.7551	21.7545	18.1916	2.83207401130339e-09	1.14996472866128	up	[G]	Carbohydrate transport and metabolism	Cellular Component: cytoplasm (GO:0005737);; Biological Process: metabolic process (GO:0008152);; Molecular Function: mannosyl-glycoprotein endo-beta-N-acetylglucosaminidase activity (GO:0033925);;	K01227|0.0e+00|gmx:100806533|K01227 mannosyl-glycoprotein endo-beta-N-acetylglucosaminidase [EC:3.2.1.96] | (RefSeq) cytosolic endo-beta-N-acetylglucosaminidase 1	Other glycan degradation (ko00511)	[R]	General function prediction only	Glycosyl hydrolase family 85	Cytosolic endo-beta-N-acetylglucosaminidase 1 OS=Arabidopsis thaliana OX=3702 GN=ENGASE1 PE=1 SV=1	G	Carbohydrate transport and metabolism	cytosolic endo-beta-N-acetylglucosaminidase 1-like [Glycine soja]
Glyma.08G109500.Wm82.a4.v1	22	59	67	170	171	126	0.581067	1.4366	1.65388	3.75199	3.95152	3.06352	0.000134657310269266	1.61925132419522	up	[Q]	Secondary metabolites biosynthesis, transport and catabolism	Biological Process: biosynthetic process (GO:0009058);; Molecular Function: transferase activity, transferring acyl groups other than amino-acyl groups (GO:0016747);;	K00660|1.1e-223|gmx:100790997|K00660 chalcone synthase [EC:2.3.1.74] | (RefSeq) CHS9; chalcone synthase 1	Flavonoid biosynthesis (ko00941);; Circadian rhythm - plant (ko04712)	--	--	Chalcone and stilbene synthases, N-terminal domain	Chalcone synthase 1 OS=Glycine max OX=3847 GN=CHS1 PE=3 SV=1	H	Coenzyme transport and metabolism	chalcone synthase 9 [Glycine max]
Glyma.04G227700.Wm82.a4.v1	2339	5054	8072	16866	12876	12519	68.5014	131.761	213.709	396.007	317.996	325.974	0.0186351255510083	1.40754669078575	up	[H]	Coenzyme transport and metabolism	Molecular Function: O-methyltransferase activity (GO:0008171);; Molecular Function: S-adenosylmethionine-dependent methyltransferase activity (GO:0008757);; Biological Process: aromatic compound biosynthetic process (GO:0019438);; Biological Process: methylation (GO:0032259);; Molecular Function: protein dimerization activity (GO:0046983);;	K13066|5.2e-212|gmx:100780100|K13066 caffeic acid 3-O-methyltransferase [EC:2.1.1.68] | (RefSeq) caffeic acid 3-O-methyltransferase-like	Phenylpropanoid biosynthesis (ko00940)	[R]	General function prediction only	O-methyltransferase domain	Caffeic acid 3-O-methyltransferase OS=Medicago sativa OX=3879 PE=1 SV=1	S	Function unknown	caffeic acid 3-O-methyltransferase-like [Glycine max]
Glyma.13G346700.Wm82.a4.v1	40	62	69	261	107	156	1.55894	2.14354	2.41938	8.14779	3.50137	5.37333	0.000121996620993768	1.5492578519595	up	[R]	General function prediction only	Molecular Function: chitinase activity (GO:0004568);; Biological Process: carbohydrate metabolic process (GO:0005975);; Biological Process: chitin catabolic process (GO:0006032);; Molecular Function: chitin binding (GO:0008061);; Biological Process: cell wall macromolecule catabolic process (GO:0016998);;	K01183|8.5e-159|gmx:100776582|K01183 chitinase [EC:3.2.1.14] | (RefSeq) endochitinase PR4	Amino sugar and nucleotide sugar metabolism (ko00520)	[R]	General function prediction only	Chitinase class I	Endochitinase PR4 OS=Phaseolus vulgaris OX=3885 GN=CHI4 PE=2 SV=1	S	Function unknown	endochitinase PR4 [Glycine max]
Glyma.02G309300.Wm82.a4.v1	38	105	142	393	414	332	0.576568	1.48866	1.9441	4.78606	5.30448	4.48247	1.60285912305739e-07	1.96448388627021	up	[E]	Amino acid transport and metabolism	Cellular Component: cytoplasm (GO:0005737);; Biological Process: L-phenylalanine catabolic process (GO:0006559);; Biological Process: cinnamic acid biosynthetic process (GO:0009800);; Molecular Function: phenylalanine ammonia-lyase activity (GO:0045548);;	K10775|0.0e+00|gmx:100787872|K10775 phenylalanine ammonia-lyase [EC:4.3.1.24] | (RefSeq) GMPAL3.1; phenylalanine ammonia-lyase class 3 isoform X1	Phenylalanine metabolism (ko00360);; Phenylpropanoid biosynthesis (ko00940)	[Q]	Secondary metabolites biosynthesis, transport and catabolism	Aromatic amino acid lyase	Phenylalanine ammonia-lyase class 3 OS=Phaseolus vulgaris OX=3885 PE=3 SV=1	Q	Secondary metabolites biosynthesis, transport and catabolism	phenylalanine ammonia-lyase class 3 isoform X1 [Glycine max]
Glyma.09G061500.Wm82.a4.v1	27	34	43	87	103	77	0.807443	0.887707	1.1558	2.07904	2.59595	2.03757	0.00209748004539381	1.31517668615592	up	--	--	Molecular Function: protein binding (GO:0005515);;	--	--	[R]	General function prediction only	Leucine rich repeat	Plant intracellular Ras-group-related LRR protein 6 OS=Arabidopsis thaliana OX=3702 GN=PIRL6 PE=2 SV=1	S	Function unknown	plant intracellular Ras-group-related LRR protein 6 [Glycine max]
Glyma.13G237000.Wm82.a4.v1	796	1088	820	2473	1204	2021	72.5153	88.0136	67.3295	180.459	92.2226	163.96	4.9014285355321e-05	1.01150559565315	up	--	--	--	--	--	--	--	Dormancy/auxin associated protein	Dormancy-associated protein 1 OS=Pisum sativum OX=3888 GN=DRM1 PE=2 SV=1	S	Function unknown	dormancy-associated protein 1-like isoform 1 [Glycine max]
Glyma.01G037200.Wm82.a4.v1	6	36	21	61	86	34	0.150499	0.897609	0.520407	1.35779	2.04519	0.844677	0.0493145187528129	1.49861427658946	up	[O]	Posttranslational modification, protein turnover, chaperones	Molecular Function: metalloendopeptidase activity (GO:0004222);; Molecular Function: zinc ion binding (GO:0008270);; Cellular Component: integral component of membrane (GO:0016021);; Biological Process: extracellular matrix organization (GO:0030198);; Biological Process: collagen catabolic process (GO:0030574);; Cellular Component: extracellular matrix (GO:0031012);;	K07761|3.0e-93|han:110896101|K07761 metalloendoproteinase 5-MMP [EC:3.4.24.-] | (RefSeq) metalloendoproteinase 5-MMP-like	--	[OW]	Posttranslational modification, protein turnover, chaperones;; Extracellular structures	Matrixin	Metalloendoproteinase 2-MMP OS=Arabidopsis thaliana OX=3702 GN=2MMP PE=1 SV=1	O	Posttranslational modification, protein turnover, chaperones	metalloendoproteinase 5-MMP [Glycine max]
Glyma.10G178400.Wm82.a4.v1	20	24	36	297	90	64	1.39424	1.49842	2.27143	16.8735	5.35517	3.99638	3.3506291150031e-05	2.40796280035319	up	--	--	Molecular Function: calcium ion binding (GO:0005509);; Biological Process: calcium-mediated signaling (GO:0019722);;	K13448|4.1e-62|gmx:547787|K13448 calcium-binding protein CML | (RefSeq) SCAM-4; calmodulin	Plant-pathogen interaction (ko04626)	[T]	Signal transduction mechanisms	EF hand	Calmodulin-1 OS=Arabidopsis thaliana OX=3702 GN=CAM1 PE=1 SV=1	T	Signal transduction mechanisms	calmodulin [Glycine max]
Glyma.15G251500.Wm82.a4.v1	32	102	102	217	256	168	1.55888	4.48158	4.5506	8.58094	10.6299	7.35363	0.00118670550074146	1.41019677277244	up	[O]	Posttranslational modification, protein turnover, chaperones	Molecular Function: glutathione transferase activity (GO:0004364);; Cellular Component: cytoplasm (GO:0005737);; Biological Process: glutathione metabolic process (GO:0006749);;	K00799|1.4e-124|gmx:547936|K00799 glutathione S-transferase [EC:2.5.1.18] | (RefSeq) GSTU47; glutathione transferase	Glutathione metabolism (ko00480)	[O]	Posttranslational modification, protein turnover, chaperones	Glutathione S-transferase, N-terminal domain	Probable glutathione S-transferase parC OS=Nicotiana tabacum OX=4097 GN=PARC PE=2 SV=1	O	Posttranslational modification, protein turnover, chaperones	glutathione transferase [Glycine max]
Glyma.02G028600.Wm82.a4.v1	38	53	69	601	402	107	1.06854	1.31228	1.76256	13.6177	9.58066	2.68732	0.00114252139899093	2.72885631707409	up	--	--	Molecular Function: metalloendopeptidase activity (GO:0004222);; Molecular Function: zinc ion binding (GO:0008270);; Biological Process: extracellular matrix organization (GO:0030198);; Biological Process: collagen catabolic process (GO:0030574);; Cellular Component: extracellular matrix (GO:0031012);;	K07761|2.1e-35|ath:AT1G59970|K07761 metalloendoproteinase 5-MMP [EC:3.4.24.-] | (RefSeq) Matrixin family protein	--	[OW]	Posttranslational modification, protein turnover, chaperones;; Extracellular structures	Matrixin	Metalloendoproteinase 5-MMP OS=Arabidopsis thaliana OX=3702 GN=5MMP PE=1 SV=1	O	Posttranslational modification, protein turnover, chaperones	putative metalloendoproteinase precursor [Glycine max]
Glyma.13G370200.Wm82.a4.v1	90	72	76	260	187	171	3.29701	2.3589	2.5148	7.66899	5.80745	5.57916	1.12207549976715e-05	1.31006902507622	up	[OT]	Posttranslational modification, protein turnover, chaperones;; Signal transduction mechanisms	Cellular Component: chloroplast (GO:0009507);; Cellular Component: chloroplast thylakoid membrane (GO:0009535);; Cellular Component: chloroplast stroma (GO:0009570);;	K03844|2.3e-37|mng:MNEG_1379|K03844 alpha-1,2-mannosyltransferase [EC:2.4.1.131] | (RefSeq) alpha-1,2-mannosyltransferase	N-Glycan biosynthesis (ko00510);; Various types of N-glycan biosynthesis (ko00513)	--	--	--	ACT domain-containing protein ACR11 OS=Arabidopsis thaliana OX=3702 GN=ACR11 PE=1 SV=1	S	Function unknown	ACT domain-containing protein ACR11 [Glycine max]
Glyma.08G110300.Wm82.a4.v1	14	2	32	98	94	68	0.366165	0.04017	0.784497	2.16342	2.17032	1.6588	0.000684910822935695	2.37982060649804	up	[Q]	Secondary metabolites biosynthesis, transport and catabolism	Biological Process: biosynthetic process (GO:0009058);; Molecular Function: naringenin-chalcone synthase activity (GO:0016210);;	K00660|2.2e-224|gmx:100791524|K00660 chalcone synthase [EC:2.3.1.74] | (RefSeq) CHS3; chalcone synthase 3	Flavonoid biosynthesis (ko00941);; Circadian rhythm - plant (ko04712)	--	--	Chalcone and stilbene synthases, N-terminal domain	Chalcone synthase 3 OS=Glycine max OX=3847 GN=CHS3 PE=3 SV=1	H	Coenzyme transport and metabolism	chalcone synthase 3 [Glycine max]
Glyma.08G190200.Wm82.a4.v1	46	61	77	170	137	104	4.01383	4.74681	6.08183	11.9657	10.1304	8.06006	0.00310261739478595	1.10514173721036	up	--	--	--	--	--	--	--	Domain of unknown function (DUF3511)	--	S	Function unknown	uncharacterized protein LOC100818486 [Glycine max]
Glyma.15G211500.Wm82.a4.v1	72	369	533	1991	1512	1424	3.72078	16.9733	24.9155	82.6246	65.9894	65.5445	0.0144154463821516	2.30449835424816	up	--	--	Molecular Function: endopeptidase inhibitor activity (GO:0004866);;	--	--	--	--	Trypsin and protease inhibitor	Kunitz type trypsin inhibitor 106 OS=Medicago truncatula OX=3880 GN=KPI106 PE=1 SV=1	S	Function unknown	alpha-amylase/subtilisin inhibitor [Glycine max]
Glyma.17G222500.Wm82.a4.v1	32	10	18	147	97	83	1.21067	0.337507	0.615249	4.52289	3.13354	2.82627	2.71059832007438e-06	2.36401242435342	up	--	--	Molecular Function: transcription factor activity, sequence-specific DNA binding (GO:0003700);; Cellular Component: nucleus (GO:0005634);; Molecular Function: sequence-specific DNA binding (GO:0043565);;	K18834|2.6e-14|csv:101212482|K18834 WRKY transcription factor 1 | (RefSeq) WRKY49; probable WRKY transcription factor 20-like	Plant-pathogen interaction (ko04626)	--	--	WRKY DNA -binding domain	Probable WRKY transcription factor 40 OS=Arabidopsis thaliana OX=3702 GN=WRKY40 PE=1 SV=1	K	Transcription	WRKY transcription factor 63 [Glycine max]
Glyma.19G203900.Wm82.a4.v1	133	84	71	345	262	342	3.72975	2.09878	1.80808	7.78868	6.23104	8.5715	6.98264299196092e-08	1.65074417186573	up	--	--	Molecular Function: cysteine-type endopeptidase activity (GO:0004197);; Molecular Function: thiol-dependent ubiquitin-specific protease activity (GO:0004843);; Cellular Component: nucleus (GO:0005634);; Cellular Component: cytosol (GO:0005829);; Biological Process: protein deubiquitination (GO:0016579);;	K10523|8.7e-61|pmum:103343460|K10523 speckle-type POZ protein | (RefSeq) MATH domain and coiled-coil domain-containing protein At3g58370-like	--	[DR]	Cell cycle control, cell division, chromosome partitioning;; General function prediction only	MATH domain	--	O	Posttranslational modification, protein turnover, chaperones	MATH domain and coiled-coil domain-containing protein At3g58270 [Glycine max]
Glyma.04G036700.Wm82.a4.v1	33	32	21	90	62	46	1.66352	1.44558	0.932634	3.66226	2.64107	2.04967	0.0378922837032296	1.13458021272339	up	--	--	Molecular Function: transcription regulatory region sequence-specific DNA binding (GO:0000976);; Molecular Function: transcription factor activity, sequence-specific DNA binding (GO:0003700);; Molecular Function: transcription cofactor activity (GO:0003712);; Cellular Component: nucleus (GO:0005634);; Biological Process: regulation of transcription, DNA-templated (GO:0006355);; Molecular Function…	K09422|9.4e-49|mesc:110606940|K09422 transcription factor MYB, plant | (RefSeq) transcription factor MYB44-like	--	[K]	Transcription	Myb-like DNA-binding domain	Transcription factor MYB77 OS=Arabidopsis thaliana OX=3702 GN=MYB77 PE=1 SV=1	--	--	transcription factor MYB77 [Glycine max]
Glyma.01G022600.Wm82.a4.v1	118	92	116	257	268	182	1.56443	1.08836	1.3898	2.75328	3.01871	2.15622	0.00039699151549888	1.05942020017108	up	[D]	Cell cycle control, cell division, chromosome partitioning	Molecular Function: protein kinase activity (GO:0004672);; Molecular Function: ubiquitin-protein transferase activity (GO:0004842);; Molecular Function: ATP binding (GO:0005524);;	K13415|5.6e-17|nau:109219189|K13415 protein brassinosteroid insensitive 1 [EC:2.7.10.1 2.7.11.1] | (RefSeq) systemin receptor SR160	Plant hormone signal transduction (ko04075)	--	--	Protein tyrosine and serine/threonine kinase	Putative U-box domain-containing protein 50 OS=Arabidopsis thaliana OX=3702 GN=PUB50 PE=3 SV=1	T	Signal transduction mechanisms	putative U-box domain-containing protein 50 [Glycine max]
Glyma.09G054000.Wm82.a4.v1	866	1014	654	2222	1480	2002	7.0505	7.35184	4.81319	14.5036	10.1608	14.4924	1.48337160070229e-07	1.10890652852686	up	--	--	Cellular Component: membrane (GO:0016020);; Cellular Component: integral component of membrane (GO:0016021);;	K20890|4.7e-37|oeu:111370894|K20890 xylan alpha-glucuronosyltransferase [EC:2.4.1.-] | (RefSeq) UDP-glucuronate:xylan alpha-glucuronosyltransferase 1-like	--	[R]	General function prediction only	Ankyrin repeats (3 copies)	--	S	Function unknown	uncharacterized protein LOC100810512 isoform X1 [Glycine max]
Glyma.13G035800.Wm82.a4.v1	37	51	50	146	86	60	0.527698	0.64839	0.643701	1.67976	1.04183	0.75994	0.0392077517209369	1.01618953434179	up	[M]	Cell wall/membrane/envelope biogenesis	Molecular Function: protein serine/threonine kinase activity (GO:0004674);; Molecular Function: calcium ion binding (GO:0005509);; Molecular Function: ATP binding (GO:0005524);; Cellular Component: plasma membrane (GO:0005886);; Biological Process: protein phosphorylation (GO:0006468);; Biological Process: cell surface receptor signaling pathway (GO:0007166);; Cellular Component: integral compone…	K23544|1.0e-113|brp:103842861|K23544 serine incorporator 1/3 | (RefSeq) serine incorporator 3	--	--	--	Protein kinase domain	Wall-associated receptor kinase 2 OS=Arabidopsis thaliana OX=3702 GN=WAK2 PE=1 SV=1	T	Signal transduction mechanisms	putative wall-associated receptor kinase-like 16 [Glycine max]
Glyma.12G076700.Wm82.a4.v1	548	848	658	1480	1764	1356	25.0869	34.5633	27.2223	54.3414	68.1296	55.1875	2.89451526321689e-08	1.12154349465376	up	[R]	General function prediction only	Cellular Component: nucleus (GO:0005634);; Cellular Component: cytosol (GO:0005829);; Biological Process: cytokinin biosynthetic process (GO:0009691);; Molecular Function: hydrolase activity, hydrolyzing N-glycosyl compounds (GO:0016799);;	K22522|1.7e-128|gmx:100815735|K22522 cytokinin riboside 5'-monophosphate phosphoribohydrolase [EC:3.2.2.-] | (RefSeq) cytokinin riboside 5'-monophosphate phosphoribohydrolase LOG1	--	--	--	Possible lysine decarboxylase	Cytokinin riboside 5'-monophosphate phosphoribohydrolase LOG1 OS=Arabidopsis thaliana OX=3702 GN=LOG1 PE=1 SV=1	G	Carbohydrate transport and metabolism	cytokinin riboside 5'-monophosphate phosphoribohydrolase LOG1 [Glycine max]
Glyma.14G008100.Wm82.a4.v1	173	223	170	457	409	364	1.78805	2.06057	1.59354	3.80627	3.58785	3.36474	6.66402704476624e-07	1.0663184110061	up	[P]	Inorganic ion transport and metabolism	Molecular Function: nucleotide binding (GO:0000166);; Molecular Function: calcium-transporting ATPase activity (GO:0005388);; Cellular Component: integral component of membrane (GO:0016021);; Molecular Function: cation-transporting ATPase activity (GO:0019829);; Cellular Component: intracellular membrane-bounded organelle (GO:0043231);;	K01537|0.0e+00|gmx:102661547|K01537 P-type Ca2+ transporter type 2C [EC:7.2.2.10] | (RefSeq) calcium-transporting ATPase 12, plasma membrane-type	--	[P]	Inorganic ion transport and metabolism	Cation transporting ATPase, C-terminus	Putative calcium-transporting ATPase 13, plasma membrane-type OS=Arabidopsis thaliana OX=3702 GN=ACA13 PE=3 SV=1	P	Inorganic ion transport and metabolism	calcium-transporting ATPase 12, plasma membrane-type [Glycine max]
Glyma.01G232400.Wm82.a4.v1	446	685	736	1545	1460	963	8.48329	11.5953	12.6535	23.5711	23.4292	16.2844	1.86731746656885e-05	1.03997044023251	up	[IQ]	Lipid transport and metabolism;; Secondary metabolites biosynthesis, transport and catabolism	Molecular Function: ligase activity (GO:0016874);;	K01904|0.0e+00|gmx:547930|K01904 4-coumarate--CoA ligase [EC:6.2.1.12] | (RefSeq) 4CL4; 4-coumarate--CoA ligase 2	Ubiquinone and other terpenoid-quinone biosynthesis (ko00130);; Phenylpropanoid biosynthesis (ko00940)	[I]	Lipid transport and metabolism	AMP-binding enzyme	4-coumarate--CoA ligase 2 OS=Glycine max OX=3847 PE=2 SV=2	I	Lipid transport and metabolism	4-coumarate--CoA ligase 4 [Glycine max]
Glyma.15G054600.Wm82.a4.v1	17	30	30	232	126	77	0.611688	0.953593	0.957334	6.68231	3.7938	2.43902	2.71158353307046e-07	2.43183214848033	up	--	--	Biological Process: response to oomycetes (GO:0002239);; Cellular Component: cellular_component (GO:0005575);; Cellular Component: cell wall (GO:0005618);; Cellular Component: intracellular (GO:0005622);; Cellular Component: cell (GO:0005623);; Cellular Component: cytoplasm (GO:0005737);; Cellular Component: Golgi apparatus (GO:0005794);; Cellular Component: cytosol (GO:0005829);; Cellular Compon…	K00020|1.6e-17|mtr:MTR_8g088900|K00020 3-hydroxyisobutyrate dehydrogenase [EC:1.1.1.31] | (RefSeq) 6-phosphogluconate dehydrogenase-like protein	Valine, leucine and isoleucine degradation (ko00280)	--	--	Phosphate-induced protein 1 conserved region	Protein EXORDIUM-like 2 OS=Arabidopsis thaliana OX=3702 GN=EXL2 PE=2 SV=1	L	Replication, recombination and repair	protein EXORDIUM-like 2 [Glycine max]
Glyma.07G140551.Wm82.a4.v1	53	35	44	133	88	83	3.93733	2.31753	2.96806	8.00235	5.56747	5.56287	0.00803268338927631	1.13270457475834	up	[O]	Posttranslational modification, protein turnover, chaperones	Molecular Function: glutathione transferase activity (GO:0004364);;	K00799|9.2e-40|gmx:100500052|K00799 glutathione S-transferase [EC:2.5.1.18] | (RefSeq) GSTU60; tau class glutathione S-transferase	Glutathione metabolism (ko00480)	[O]	Posttranslational modification, protein turnover, chaperones	Glutathione S-transferase, N-terminal domain	Probable glutathione S-transferase OS=Glycine max OX=3847 GN=HSP26-A PE=2 SV=1	O	Posttranslational modification, protein turnover, chaperones	Putative glutathione S-transferase [Glycine soja]
Glyma.08G021800.Wm82.a4.v1	8	19	13	41	44	42	0.460969	1.01543	0.710279	1.98114	2.26269	2.26753	0.011252374950033	1.62604568286791	up	--	--	--	--	--	--	--	--	--	--	--	uncharacterized protein LOC100779644 [Glycine max]
Glyma.17G217000.Wm82.a4.v1	26	29	44	106	59	59	0.708558	0.705159	1.08536	2.35428	1.38155	1.45734	0.0321596826194525	1.11368614847499	up	[G]	Carbohydrate transport and metabolism	Molecular Function: chitinase activity (GO:0004568);; Cellular Component: extracellular region (GO:0005576);; Biological Process: carbohydrate metabolic process (GO:0005975);; Biological Process: chitin catabolic process (GO:0006032);; Molecular Function: chitin binding (GO:0008061);;	K01183|6.4e-229|gmx:100787511|K01183 chitinase [EC:3.2.1.14] | (RefSeq) class V chitinase	Amino sugar and nucleotide sugar metabolism (ko00520)	[G]	Carbohydrate transport and metabolism	Glycosyl hydrolases family 18	Class V chitinase CHIT5 OS=Lotus japonicus OX=34305 GN=CHIT5 PE=1 SV=2	G	Carbohydrate transport and metabolism	class V chitinase [Glycine max]
Glyma.15G166800.Wm82.a4.v1	17	13	13	59	105	73	0.730271	0.501174	0.498832	2.07115	3.87937	2.79385	2.56067346484763e-06	2.41829977526079	up	--	--	Molecular Function: protein dimerization activity (GO:0046983);;	K13422|6.7e-14|ppp:112288376|K13422 transcription factor MYC2 | (RefSeq) transcription factor MYC3-like isoform X1	MAPK signaling pathway - plant (ko04016);; Plant hormone signal transduction (ko04075)	--	--	Helix-loop-helix DNA-binding domain	Transcription factor bHLH35 OS=Arabidopsis thaliana OX=3702 GN=BHLH35 PE=2 SV=1	K	Transcription	transcription factor bHLH35 [Glycine max]
Glyma.17G069202.Wm82.a4.v1	602	858	864	3283	2077	1980	41.3127	52.4442	53.6396	180.809	120.352	120.94	3.11790448447032e-15	1.59958653989522	up	--	--	Cellular Component: integral component of membrane (GO:0016021);; Molecular Function: transmembrane transporter activity (GO:0022857);;	--	--	--	--	EamA-like transporter family	WAT1-related protein At4g30420 OS=Arabidopsis thaliana OX=3702 GN=At4g30420 PE=3 SV=1	S	Function unknown	WAT1-related protein At4g28040 [Glycine max]
Glyma.18G257100.Wm82.a4.v1	139	204	266	560	364	396	3.03915	3.95357	5.25199	9.83772	6.70194	7.70134	0.00016469012867762	1.06080139860819	up	[M]	Cell wall/membrane/envelope biogenesis	Cellular Component: integral component of membrane (GO:0016021);;	--	--	--	--	PQQ enzyme repeat	--	S	Function unknown	uncharacterized protein LOC102659550 [Glycine max]
Glyma.09G087200.Wm82.a4.v1	442	793	563	1666	1935	1244	8.13928	12.9909	9.37294	24.5928	30.0529	20.3639	7.01447107328025e-09	1.38945647699924	up	[G]	Carbohydrate transport and metabolism	Cellular Component: integral component of membrane (GO:0016021);; Molecular Function: transmembrane transporter activity (GO:0022857);;	K08150|0.0e+00|gmx:100783605|K08150 MFS transporter, SP family, solute carrier family 2 (myo-inositol transporter), member 13 | (RefSeq) probable inositol transporter 2 isoform X1	--	[R]	General function prediction only	Sugar (and other) transporter	Probable inositol transporter 2 OS=Arabidopsis thaliana OX=3702 GN=INT2 PE=1 SV=1	U	Intracellular trafficking, secretion, and vesicular transport	probable inositol transporter 2 isoform X1 [Glycine max]
Glyma.01G012100.Wm82.a4.v1	3480	3362	3020	14253	10236	12138	65.2318	56.0783	51.1618	214.128	161.752	202.222	1.81014669318938e-38	1.82972527107516	up	--	--	Biological Process: lipid metabolic process (GO:0006629);;	--	--	[IOT]	Lipid transport and metabolism;; Posttranslational modification, protein turnover, chaperones;; Signal transduction mechanisms	Lipase (class 3)	--	--	--	uncharacterized protein LOC100807640 isoform X1 [Glycine max]
Glyma.10G253300.Wm82.a4.v1	44	50	49	279	182	97	0.703561	0.709181	0.702261	3.55986	2.43937	1.36691	3.45976323823299e-06	1.89606088287492	up	[T]	Signal transduction mechanisms	Molecular Function: protein serine/threonine kinase activity (GO:0004674);; Molecular Function: ATP binding (GO:0005524);; Cellular Component: plasma membrane (GO:0005886);; Biological Process: protein phosphorylation (GO:0006468);; Cellular Component: integral component of membrane (GO:0016021);;	K24104|3.6e-86|thj:104799061|K24104 GPN-loop GTPase | (RefSeq) LOW QUALITY PROTEIN: uncharacterized protein LOC104799061	--	--	--	Protein tyrosine and serine/threonine kinase	Cysteine-rich receptor-like protein kinase 26 OS=Arabidopsis thaliana OX=3702 GN=CRK26 PE=2 SV=1	T	Signal transduction mechanisms	putative receptor-like protein kinase At4g00960 [Glycine max]
Glyma.19G245500.Wm82.a4.v1	0	10	18	131	94	120	0	0.453899	0.855431	5.74582	4.35141	5.85171	0.0112477285659085	3.59365883019305	up	--	--	Molecular Function: chitin binding (GO:0008061);; Biological Process: defense response to bacterium (GO:0042742);; Biological Process: defense response to fungus (GO:0050832);;	K20547|4.1e-14|ccav:112515260|K20547 basic endochitinase B [EC:3.2.1.14] | (RefSeq) endochitinase-like isoform X1	Amino sugar and nucleotide sugar metabolism (ko00520);; MAPK signaling pathway - plant (ko04016)	[R]	General function prediction only	Barwin family	Wound-induced protein WIN2 OS=Solanum tuberosum OX=4113 GN=WIN2 PE=2 SV=1	S	Function unknown	pathogenesis-related protein PR-4 [Glycine max]
Glyma.02G148400.Wm82.a4.v1	142	121	187	461	321	299	5.00789	3.80084	5.97828	13.0945	9.59823	9.41271	9.26748385178799e-06	1.20082447416128	up	[R]	General function prediction only	Biological Process: biosynthetic process (GO:0009058);; Molecular Function: isomerase activity (GO:0016853);;	--	--	[R]	General function prediction only	Phenazine biosynthesis-like protein	--	S	Function unknown	uncharacterized protein LOC100798090 [Glycine max]
Glyma.14G106700.Wm82.a4.v1	464	352	517	1419	819	794	32.9499	22.2278	33.1772	80.7416	49.0282	50.0641	1.96776562531679e-05	1.11259707508605	up	--	--	--	--	--	--	--	Protein of unknown function (DUF1677)	--	S	Function unknown	uncharacterized protein LOC100800490 [Glycine max]
Glyma.15G154100.Wm82.a4.v1	2	20	21	36	57	49	0.045705	0.503956	0.538195	0.833847	1.40123	1.26635	0.0370965770241771	1.70606930316148	up	[Q]	Secondary metabolites biosynthesis, transport and catabolism	Molecular Function: oxidoreductase activity (GO:0016491);; Molecular Function: metal ion binding (GO:0046872);;	K05658|6.8e-79|cpep:111781709|K05658 ATP-binding cassette, subfamily B (MDR/TAP), member 1 [EC:7.6.2.2] | (RefSeq) uncharacterized protein LOC111781709	ABC transporters (ko02010)	[QR]	Secondary metabolites biosynthesis, transport and catabolism;; General function prediction only	non-haem dioxygenase in morphine synthesis N-terminal	Protein SRG1 OS=Arabidopsis thaliana OX=3702 GN=SRG1 PE=2 SV=1	Q	Secondary metabolites biosynthesis, transport and catabolism	protein SRG1 [Glycine max]
Glyma.13G044000.Wm82.a4.v1	2	24	34	87	101	89	0.028486	0.342705	0.487275	1.1222	1.3739	1.27657	0.00122690675505744	2.18288148904279	up	[T]	Signal transduction mechanisms	Molecular Function: ATP binding (GO:0005524);; Cellular Component: plasma membrane (GO:0005886);; Cellular Component: integral component of membrane (GO:0016021);; Molecular Function: ATPase activity (GO:0016887);; Molecular Function: ATPase activity, coupled to transmembrane movement of substances (GO:0042626);; Biological Process: transmembrane transport (GO:0055085);;	K05681|5.4e-66|cme:CYME_CMS467C|K05681 ATP-binding cassette, subfamily G (WHITE), member 2 | (RefSeq) ATP-binding cassette, sub-family G, member 2	ABC transporters (ko02010)	[Q]	Secondary metabolites biosynthesis, transport and catabolism	ABC-2 type transporter	ABC transporter G family member 11 OS=Arabidopsis thaliana OX=3702 GN=ABCG11 PE=1 SV=1	Q	Secondary metabolites biosynthesis, transport and catabolism	ABC transporter G family member 11 [Glycine max]
Glyma.12G223100.Wm82.a4.v1	85	110	83	327	213	366	1.67712	1.93264	1.46449	5.16719	3.53419	6.41829	5.60643421813608e-09	1.6482499659929	up	--	--	Molecular Function: calmodulin binding (GO:0005516);; Biological Process: defense response (GO:0006952);; Biological Process: response to biotic stimulus (GO:0009607);; Cellular Component: integral component of membrane (GO:0016021);;	K08472|1.2e-305|gmx:100808247|K08472 mlo protein | (RefSeq) MLO-like protein 11	--	--	--	Mlo family	MLO-like protein 11 OS=Arabidopsis thaliana OX=3702 GN=MLO11 PE=2 SV=1	G	Carbohydrate transport and metabolism	MLO-like protein 11 [Glycine max]
Glyma.01G137500.Wm82.a4.v1	14	16	20	72	46	59	0.84431	0.873803	1.09101	3.62389	2.41058	3.27411	0.000746797346627052	1.76465312798412	up	--	--	Biological Process: response to auxin (GO:0009733);;	K14488|3.7e-96|gmx:100808164|K14488 SAUR family protein | (RefSeq) auxin-responsive protein SAUR36	Plant hormone signal transduction (ko04075)	--	--	Auxin responsive protein	Auxin-responsive protein SAUR36 OS=Arabidopsis thaliana OX=3702 GN=SAUR36 PE=2 SV=1	S	Function unknown	auxin-responsive protein SAUR36 [Glycine max]
Glyma.04G147700.Wm82.a4.v1	514	699	771	1397	1614	1133	19.4913	23.5768	26.3826	42.428	51.5647	38.1468	1.46463523924271e-06	1.01909984216103	up	--	--	Molecular Function: heme oxygenase (decyclizing) activity (GO:0004392);; Biological Process: heme oxidation (GO:0006788);;	K21480|3.5e-155|gmx:547612|K21480 heme oxygenase (biliverdin-producing, ferredoxin) [EC:1.14.15.20] | (RefSeq) HO1; heme oxygenase 1, chloroplastic	Porphyrin and chlorophyll metabolism (ko00860)	[P]	Inorganic ion transport and metabolism	Heme oxygenase	Heme oxygenase 1, chloroplastic OS=Arabidopsis thaliana OX=3702 GN=HO1 PE=1 SV=2	P	Inorganic ion transport and metabolism	heme oxygenase 1, chloroplastic [Glycine max]
Glyma.13G225800.Wm82.a4.v1	40	24	34	77	64	77	1.00792	0.547243	0.779622	1.58333	1.38391	1.75739	0.023895539056557	1.09058848860176	up	--	--	Cellular Component: nucleus (GO:0005634);; Biological Process: negative regulation of transcription, DNA-templated (GO:0045892);;	K01870|6.5e-09|smo:SELMODRAFT_437676|K01870 isoleucyl-tRNA synthetase [EC:6.1.1.5] | (RefSeq) hypothetical protein	Aminoacyl-tRNA biosynthesis (ko00970)	--	--	Transcriptional repressor, ovate	Transcription repressor OFP5 OS=Arabidopsis thaliana OX=3702 GN=OFP5 PE=1 SV=1	S	Function unknown	transcription repressor OFP5 [Glycine max]
Glyma.05G119500.Wm82.a4.v1	31	19	27	180	125	51	0.52535	0.285083	0.414425	2.48091	1.81569	0.771201	5.78172209175732e-05	2.13215973132969	up	[T]	Signal transduction mechanisms	Molecular Function: transmembrane receptor protein serine/threonine kinase activity (GO:0004675);; Molecular Function: receptor binding (GO:0005102);; Molecular Function: ATP binding (GO:0005524);; Cellular Component: plasma membrane (GO:0005886);; Biological Process: protein phosphorylation (GO:0006468);; Cellular Component: integral component of membrane (GO:0016021);;	K13416|3.0e-276|gmx:100804180|K13416 brassinosteroid insensitive 1-associated receptor kinase 1 [EC:2.7.10.1 2.7.11.1] | (RefSeq) BRASSINOSTEROID INSENSITIVE 1-associated receptor kinase 1	MAPK signaling pathway - plant (ko04016);; Plant hormone signal transduction (ko04075);; Plant-pathogen interaction (ko04626)	--	--	Protein kinase domain	BRASSINOSTEROID INSENSITIVE 1-associated receptor kinase 1 OS=Arabidopsis thaliana OX=3702 GN=BAK1 PE=1 SV=2	T	Signal transduction mechanisms	BRASSINOSTEROID INSENSITIVE 1-associated receptor kinase 1 [Glycine max]
Glyma.14G190700.Wm82.a4.v1	12	10	20	74	38	38	0.2738	0.201825	0.407614	1.37011	0.738536	0.778612	0.00583308105478145	1.76702722757835	up	[M]	Cell wall/membrane/envelope biogenesis	Molecular Function: transmembrane receptor protein serine/threonine kinase activity (GO:0004675);; Molecular Function: ATP binding (GO:0005524);; Cellular Component: plasma membrane (GO:0005886);; Biological Process: protein phosphorylation (GO:0006468);;	K00924|1.6e-56|mus:103987540|K00924 kinase [EC:2.7.1.-] | (RefSeq) receptor protein kinase TMK1-like	--	[T]	Signal transduction mechanisms	Protein tyrosine and serine/threonine kinase	Calmodulin-binding receptor-like cytoplasmic kinase 1 OS=Arabidopsis thaliana OX=3702 GN=CRCK1 PE=1 SV=1	T	Signal transduction mechanisms	calmodulin-binding receptor-like cytoplasmic kinase 2 [Glycine max]
Glyma.06G061700.Wm82.a4.v1	5	4	19	38	52	57	0.237223	0.119819	0.679191	1.17777	1.82145	1.93683	0.00150619562301116	2.35572331085392	up	--	--	Molecular Function: chorismate mutase activity (GO:0004106);; Biological Process: aromatic amino acid family biosynthetic process (GO:0009073);; Biological Process: chorismate metabolic process (GO:0046417);;	K01850|1.0e-135|gmx:100791095|K01850 chorismate mutase [EC:5.4.99.5] | (RefSeq) chorismate mutase 2 isoform X2	Phenylalanine, tyrosine and tryptophan biosynthesis (ko00400);; Biosynthesis of amino acids (ko01230)	[E]	Amino acid transport and metabolism	--	Chorismate mutase 2 OS=Arabidopsis thaliana OX=3702 GN=CM2 PE=1 SV=1	E	Amino acid transport and metabolism	chorismate mutase 2-like [Glycine soja]
Glyma.04G064100.Wm82.a4.v1	224	288	298	653	734	468	5.80564	6.65557	6.99266	13.6145	16.089	10.8102	1.02079071024259e-06	1.14856482391981	up	--	--	Molecular Function: RNA polymerase II core promoter proximal region sequence-specific DNA binding (GO:0000978);; Molecular Function: RNA polymerase II transcription factor activity, sequence-specific DNA binding (GO:0000981);; Cellular Component: nucleus (GO:0005634);; Biological Process: regulation of transcription from RNA polymerase II promoter (GO:0006357);;	K19589|2.4e-08|zma:100283871|K19589 release factor glutamine methyltransferase [EC:2.1.1.297] | (RefSeq) uncharacterized protein LOC100283871	--	[K]	Transcription	KNOX2 domain	Homeobox protein knotted-1-like 3 OS=Malus domestica OX=3750 PE=2 SV=1	K	Transcription	homeobox protein knotted-1-like 3 isoform X2 [Glycine max]
Glyma.06G032100.Wm82.a4.v1	189	130	108	272	404	291	5.80422	3.56444	3.00337	6.70845	10.4791	7.94823	0.000853214688139825	1.12479838579285	up	[Q]	Secondary metabolites biosynthesis, transport and catabolism	Molecular Function: methyltransferase activity (GO:0008168);; Biological Process: methylation (GO:0032259);;	--	--	--	--	Leucine carboxyl methyltransferase	--	Q	Secondary metabolites biosynthesis, transport and catabolism	uncharacterized protein LOC100800317 [Glycine max]
Glyma.07G006900.Wm82.a4.v1	11189	14245	16923	33412	36288	25465	139.502	158.077	190.691	333.869	381.429	282.187	3.34051535451677e-09	1.12207610120788	up	--	--	Molecular Function: oxidoreductase activity, acting on single donors with incorporation of molecular oxygen, incorporation of two atoms of oxygen (GO:0016702);; Biological Process: oxylipin biosynthetic process (GO:0031408);; Biological Process: lipid oxidation (GO:0034440);; Molecular Function: metal ion binding (GO:0046872);;	K15718|0.0e+00|gmx:547856|K15718 linoleate 9S-lipoxygenase [EC:1.13.11.58] | (RefSeq) VLXC; lipoxygenase	Linoleic acid metabolism (ko00591)	--	--	Lipoxygenase	Seed linoleate 9S-lipoxygenase OS=Glycine max OX=3847 GN=LOX1.4 PE=1 SV=1	E	Amino acid transport and metabolism	hypothetical protein GLYMA_07G006900 [Glycine max]
Glyma.17G066500.Wm82.a4.v1	32	53	53	152	134	102	0.4656	0.689834	0.783616	1.88474	1.73331	1.41078	9.66961610037214e-05	1.4414914440327	up	[HI]	Coenzyme transport and metabolism;; Lipid transport and metabolism	Molecular Function: 1-deoxy-D-xylulose-5-phosphate synthase activity (GO:0008661);; Biological Process: terpenoid biosynthetic process (GO:0016114);; Molecular Function: transferase activity, transferring aldehyde or ketonic groups (GO:0016744);;	K01662|0.0e+00|gmx:100786607|K01662 1-deoxy-D-xylulose-5-phosphate synthase [EC:2.2.1.7] | (RefSeq) probable 1-deoxy-D-xylulose-5-phosphate synthase 2, chloroplastic	Thiamine metabolism (ko00730);; Terpenoid backbone biosynthesis (ko00900)	[G]	Carbohydrate transport and metabolism	1-deoxy-D-xylulose-5-phosphate synthase	Probable 1-deoxy-D-xylulose-5-phosphate synthase 2, chloroplastic OS=Oryza sativa subsp. japonica OX=39947 GN=Os07g0190000 PE=2 SV=1	G	Carbohydrate transport and metabolism	probable 1-deoxy-D-xylulose-5-phosphate synthase 2, chloroplastic [Glycine max]
Glyma.19G158100.Wm82.a4.v1	28	18	31	61	51	62	1.05217	0.587454	1.0289	1.81942	1.61526	2.05526	0.0388704777512128	1.11666829909909	up	--	--	Biological Process: reproduction (GO:0000003);; Cellular Component: P-body (GO:0000932);; Biological Process: response to acid chemical (GO:0001101);; Biological Process: developmental process involved in reproduction (GO:0003006);; Cellular Component: cellular_component (GO:0005575);; Cellular Component: intracellular (GO:0005622);; Cellular Component: cell (GO:0005623);; Cellular Component: cyt…	--	--	--	--	zinc-finger of the FCS-type, C2-C2	Protein MARD1 OS=Arabidopsis thaliana OX=3702 GN=MARD1 PE=1 SV=2	S	Function unknown	uncharacterized protein LOC100788456 [Glycine max]
Glyma.09G172500.Wm82.a4.v1	13	25	9	60	40	58	0.424455	0.723227	0.248122	1.59949	1.12864	1.72715	0.00616671430533274	1.69573842561592	up	[T]	Signal transduction mechanisms	Molecular Function: protein serine/threonine kinase activity (GO:0004674);; Molecular Function: ATP binding (GO:0005524);;	K20604|1.3e-187|gmx:100804100|K20604 mitogen-activated protein kinase kinase 9 [EC:2.7.12.2] | (RefSeq) mitogen-activated protein kinase kinase 9	MAPK signaling pathway - plant (ko04016)	[T]	Signal transduction mechanisms	Protein kinase domain	Mitogen-activated protein kinase kinase 9 OS=Arabidopsis thaliana OX=3702 GN=MKK9 PE=1 SV=1	T	Signal transduction mechanisms	mitogen-activated protein kinase kinase 9 [Glycine max]
Glyma.03G208900.Wm82.a4.v1	184	312	408	957	719	660	5.10864	7.72833	10.259	21.3573	16.8674	16.3363	1.22554701707028e-06	1.3199764942954	up	[P]	Inorganic ion transport and metabolism	Molecular Function: oxidoreductase activity (GO:0016491);; Molecular Function: flavin adenine dinucleotide binding (GO:0050660);; Molecular Function: NADP binding (GO:0050661);;	K11816|3.5e-227|gmx:102668138|K11816 indole-3-pyruvate monooxygenase [EC:1.14.13.168] | (RefSeq) probable indole-3-pyruvate monooxygenase YUCCA10	Tryptophan metabolism (ko00380)	[Q]	Secondary metabolites biosynthesis, transport and catabolism	Pyridine nucleotide-disulphide oxidoreductase	Probable indole-3-pyruvate monooxygenase YUCCA10 OS=Arabidopsis thaliana OX=3702 GN=YUC10 PE=2 SV=1	Q	Secondary metabolites biosynthesis, transport and catabolism	probable indole-3-pyruvate monooxygenase YUCCA10 [Glycine max]
Glyma.07G167000.Wm82.a4.v1	181	336	428	938	526	736	9.94661	16.4096	21.2589	41.3248	24.3484	35.9242	0.000191641738309793	1.16635950558567	up	--	--	Cellular Component: integral component of membrane (GO:0016021);;	--	--	--	--	--	--	--	--	hypothetical protein glysoja_044377 [Glycine soja]
Glyma.16G133500.Wm82.a4.v1	281	297	395	951	777	495	5.98715	5.63185	7.59752	16.2329	13.9523	9.37004	1.8282411843532e-05	1.13321191272147	up	[MDT]	Cell wall/membrane/envelope biogenesis;; Cell cycle control, cell division, chromosome partitioning;; Signal transduction mechanisms	Molecular Function: ATP binding (GO:0005524);; Molecular Function: ATPase activity (GO:0016887);;	K08900|3.1e-138|fve:101307344|K08900 mitochondrial chaperone BCS1 | (RefSeq) putative cell division cycle ATPase	--	[O]	Posttranslational modification, protein turnover, chaperones	Domain associated at C-terminal with AAA	AAA-ATPase At5g17760 OS=Arabidopsis thaliana OX=3702 GN=At5g17760 PE=3 SV=1	O	Posttranslational modification, protein turnover, chaperones	AAA-ATPase At3g50940 [Glycine max]
Glyma.09G254200.Wm82.a4.v1	13	68	70	153	92	163	0.353431	1.7418	1.81541	3.54553	2.22931	4.19638	0.0175939766773563	1.39683648474666	up	--	--	Molecular Function: S-adenosylmethionine-dependent methyltransferase activity (GO:0008757);; Biological Process: methylation (GO:0032259);;	K21483|7.8e-115|mtr:MTR_3g117060|K21483 salicylate 1-O-methyltransferase [EC:2.1.1.274] | (RefSeq) salicylic acid carboxyl methyltransferase	--	--	--	SAM dependent carboxyl methyltransferase	7-methylxanthosine synthase 1 OS=Coffea canephora OX=49390 GN=XMT1 PE=1 SV=2	S	Function unknown	7-methylxanthosine synthase 1 [Glycine max]
Glyma.06G264900.Wm82.a4.v1	9	23	8	41	45	35	1.36376	3.3633	1.15195	5.41177	6.21189	5.12969	0.0303728301535444	1.55610652996079	up	--	--	--	--	--	--	--	--	--	--	--	hypothetical protein GLYMA_06G264900 [Glycine max]
Glyma.12G236500.Wm82.a4.v1	425	423	518	1301	1058	1191	4.4557	3.91957	4.93936	10.8881	9.32114	11.0681	2.2216783233704e-17	1.32163954107361	up	[R]	General function prediction only	Molecular Function: ADP binding (GO:0043531);;	K08596|2.2e-255|gmx:102663522|K08596 sentrin-specific protease 7 [EC:3.4.22.68] | (RefSeq) probable disease resistance protein At5g47250 isoform X2	--	[T]	Signal transduction mechanisms	NB-ARC domain	Disease resistance protein At4g27190 OS=Arabidopsis thaliana OX=3702 GN=At4g27190 PE=2 SV=1	T	Signal transduction mechanisms	probable disease resistance protein At1g61300 isoform X1 [Glycine max]
Glyma.11G043600.Wm82.a4.v1	166	200	169	406	502	418	5.6443	6.05281	5.20571	11.1	14.4333	12.666	8.41867054039874e-09	1.2636893977951	up	--	--	Molecular Function: protein dimerization activity (GO:0046983);;	K13422|3.6e-12|ppp:112288376|K13422 transcription factor MYC2 | (RefSeq) transcription factor MYC3-like isoform X1	MAPK signaling pathway - plant (ko04016);; Plant hormone signal transduction (ko04075)	--	--	Helix-loop-helix DNA-binding domain	Transcription factor bHLH25 OS=Arabidopsis thaliana OX=3702 GN=BHLH25 PE=2 SV=2	K	Transcription	transcription factor bHLH25 isoform X1 [Glycine max]
Glyma.14G185800.Wm82.a4.v1	12	12	9	56	34	43	0.370433	0.342416	0.262725	1.43748	0.911639	1.2172	0.00175307733889154	1.94577954161021	up	--	--	Molecular Function: transcription factor activity, sequence-specific DNA binding (GO:0003700);; Cellular Component: nucleus (GO:0005634);; Molecular Function: sequence-specific DNA binding (GO:0043565);;	K16225|1.9e-16|csat:104760397|K16225 probable WRKY transcription factor 52 | (RefSeq) disease resistance protein RRS1-like	Plant-pathogen interaction (ko04626)	--	--	WRKY DNA -binding domain	WRKY DNA-binding transcription factor 70 OS=Solanum lycopersicum OX=4081 GN=WRKY70 PE=2 SV=1	K	Transcription	probable WRKY transcription factor 70 [Glycine max]
Glyma.06G106500.Wm82.a4.v1	12	3	12	54	54	54	0.557666	0.026511	0.532689	2.06255	2.15957	2.33273	7.64232045545934e-05	2.52354328685626	up	--	--	Molecular Function: carbamoyl-phosphate synthase (glutamine-hydrolyzing) activity (GO:0004088);;	K21994|5.5e-28|dosa:Os10t0162600-00|K21994 LOB domain-containing protein 18 | (RefSeq) Os10g0162600; Lateral organ boundaries, LOB domain containing protein.	--	--	--	Lateral organ boundaries (LOB) domain	LOB domain-containing protein 36 OS=Arabidopsis thaliana OX=3702 GN=LBD36 PE=2 SV=1	S	Function unknown	LOB domain-containing protein 36 [Glycine max]
Glyma.16G090000.Wm82.a4.v1	62	56	75	217	182	176	1.26321	1.00946	1.38999	3.56882	3.15004	3.19645	8.27308605321897e-08	1.5175462603318	up	[QV]	Secondary metabolites biosynthesis, transport and catabolism;; Defense mechanisms	Molecular Function: iron ion binding (GO:0005506);; Cellular Component: membrane (GO:0016020);; Cellular Component: integral component of membrane (GO:0016021);; Molecular Function: oxidoreductase activity, acting on paired donors, with incorporation or reduction of molecular oxygen, NAD(P)H as one donor, and incorporation of one atom of oxygen (GO:0016709);; Molecular Function: heme binding (GO:…	K23136|2.0e-140|pop:18104964|K23136 fraxetin 5-hydroxylase [EC:1.14.14.164] | (RefSeq) cytochrome P450 82C4	--	[Q]	Secondary metabolites biosynthesis, transport and catabolism	Cytochrome P450	Xanthotoxin 5-hydroxylase CYP82C4 OS=Arabidopsis thaliana OX=3702 GN=CYP82C4 PE=1 SV=1	Q	Secondary metabolites biosynthesis, transport and catabolism	cytochrome P450 CYP82D47 [Glycine max]
Glyma.09G282700.Wm82.a4.v1	16	21	53	95	43	90	0.290457	0.357215	0.909818	1.45611	0.69516	1.5451	0.0486722646411456	1.28532954993218	up	[QV]	Secondary metabolites biosynthesis, transport and catabolism;; Defense mechanisms	Molecular Function: monooxygenase activity (GO:0004497);; Molecular Function: iron ion binding (GO:0005506);; Cellular Component: integral component of membrane (GO:0016021);; Molecular Function: oxidoreductase activity, acting on paired donors, with incorporation or reduction of molecular oxygen (GO:0016705);; Molecular Function: heme binding (GO:0020037);;	K15402|0.0e+00|gmx:100791555|K15402 fatty acid omega-hydroxylase [EC:1.14.-.-] | (RefSeq) cytochrome P450 86B1	Cutin, suberine and wax biosynthesis (ko00073)	[QI]	Secondary metabolites biosynthesis, transport and catabolism;; Lipid transport and metabolism	Cytochrome P450	Cytochrome P450 86B1 OS=Arabidopsis thaliana OX=3702 GN=CYP86B1 PE=2 SV=1	Q	Secondary metabolites biosynthesis, transport and catabolism	cytochrome P450 86B1 [Glycine max]
Glyma.14G031000.Wm82.a4.v1	102	106	68	272	252	222	5.01867	4.66168	3.01069	10.8096	10.5103	9.76994	9.06824991435043e-07	1.37670208455222	up	[O]	Posttranslational modification, protein turnover, chaperones	Molecular Function: glutathione transferase activity (GO:0004364);; Cellular Component: cytoplasm (GO:0005737);; Biological Process: glutathione metabolic process (GO:0006749);; Molecular Function: glutathione binding (GO:0043295);;	K00799|2.7e-123|gmx:547951|K00799 glutathione S-transferase [EC:2.5.1.18] | (RefSeq) glutathione S-transferase GST 24	Glutathione metabolism (ko00480)	[O]	Posttranslational modification, protein turnover, chaperones	Glutathione S-transferase, N-terminal domain	Glutathione S-transferase F9 OS=Arabidopsis thaliana OX=3702 GN=GSTF9 PE=1 SV=1	O	Posttranslational modification, protein turnover, chaperones	glutathione S-transferase 24 [Glycine max]
Glyma.17G127600.Wm82.a4.v1	134	88	121	509	249	183	20.4566	11.8724	16.7437	62.4789	32.1262	24.8506	0.000539910738345649	1.37129439744953	up	--	--	--	--	--	--	--	--	--	--	--	hypothetical protein glysoja_033311 [Glycine soja]
Glyma.01G221200.Wm82.a4.v1	10	6	0	95	50	34	0.500462	0.271265	0	3.88123	2.12541	1.54642	2.91219983184488e-05	3.39255942543507	up	--	--	Cellular Component: integral component of membrane (GO:0016021);;	--	--	--	--	--	--	--	--	uncharacterized protein LOC100798959 [Glycine max]
Glyma.20G152400.Wm82.a4.v1	167	253	346	635	615	380	3.66328	4.94186	6.87019	11.1681	11.3826	7.40391	0.000891638470196266	1.04313879853873	up	[G]	Carbohydrate transport and metabolism	Molecular Function: alpha-L-fucosidase activity (GO:0004560);; Cellular Component: lysosome (GO:0005764);; Biological Process: fucose metabolic process (GO:0006004);; Biological Process: glycoside catabolic process (GO:0016139);;	K01206|2.2e-298|gmx:100775293|K01206 alpha-L-fucosidase [EC:3.2.1.51] | (RefSeq) alpha-L-fucosidase 1	Other glycan degradation (ko00511)	[G]	Carbohydrate transport and metabolism	Alpha-L-fucosidase	Alpha-L-fucosidase 1 OS=Arabidopsis thaliana OX=3702 GN=FUC1 PE=1 SV=2	G	Carbohydrate transport and metabolism	alpha-L-fucosidase 1 [Glycine max]
Glyma.20G169200.Wm82.a4.v1	743	981	678	2028	1836	1448	22.3003	26.1998	18.3772	48.81	46.4791	38.6296	1.82404747516571e-08	1.09111106105328	up	--	--	Molecular Function: peroxidase activity (GO:0004601);; Cellular Component: extracellular region (GO:0005576);; Biological Process: response to oxidative stress (GO:0006979);; Cellular Component: plant-type cell wall (GO:0009505);; Cellular Component: plasmodesma (GO:0009506);; Molecular Function: heme binding (GO:0020037);; Biological Process: hydrogen peroxide catabolic process (GO:0042744);; Mo…	K00430|1.3e-199|gmx:100775837|K00430 peroxidase [EC:1.11.1.7] | (RefSeq) peroxidase 12	Phenylpropanoid biosynthesis (ko00940)	--	--	Peroxidase	Peroxidase 12 OS=Arabidopsis thaliana OX=3702 GN=PER12 PE=1 SV=1	Q	Secondary metabolites biosynthesis, transport and catabolism	peroxidase 12 [Glycine max]
Glyma.04G190400.Wm82.a4.v1	28	48	24	357	220	105	0.464386	0.706863	0.353043	4.81062	3.11635	1.55974	2.22902073258991e-09	2.70279385141702	up	[T]	Signal transduction mechanisms	Molecular Function: protein serine/threonine kinase activity (GO:0004674);; Molecular Function: ATP binding (GO:0005524);; Cellular Component: plasma membrane (GO:0005886);; Cellular Component: integral component of membrane (GO:0016021);; Biological Process: protein autophosphorylation (GO:0046777);;	K13415|3.1e-55|atr:18432040|K13415 protein brassinosteroid insensitive 1 [EC:2.7.10.1 2.7.11.1] | (RefSeq) systemin receptor SR160	Plant hormone signal transduction (ko04075)	--	--	Protein kinase domain	Leucine-rich repeat receptor-like serine/threonine/tyrosine-protein kinase SOBIR1 OS=Arabidopsis thaliana OX=3702 GN=SOBIR1 PE=1 SV=1	T	Signal transduction mechanisms	leucine-rich repeat receptor-like serine/threonine/tyrosine-protein kinase SOBIR1 [Glycine max]
Glyma.01G010500.Wm82.a4.v1	77	88	52	185	188	104	0.882923	0.891425	0.531554	1.69899	1.81561	1.05339	0.00745653012190338	1.07959791122662	up	[R]	General function prediction only	Biological Process: defense response (GO:0006952);; Molecular Function: ADP binding (GO:0043531);;	K13457|0.0e+00|gmx:100305458|K13457 disease resistance protein RPM1 | (RefSeq) NBS-LRR type disease resistance protein	Plant-pathogen interaction (ko04626)	[T]	Signal transduction mechanisms	NB-ARC domain	Disease resistance protein RPM1 OS=Arabidopsis thaliana OX=3702 GN=RPM1 PE=1 SV=1	T	Signal transduction mechanisms	NBS-LRR type disease resistance protein [Glycine max]
Glyma.01G006000.Wm82.a4.v1	14	64	26	107	85	125	0.774571	3.20966	1.33986	4.84655	4.07747	6.33049	0.00537333002405853	1.57358964590011	up	--	--	--	--	--	[K]	Transcription	--	--	K	Transcription	uncharacterized protein LOC100306340 [Glycine max]
Glyma.12G235300.Wm82.a4.v1	6	21	52	237	152	170	0.176732	0.55053	1.39797	5.64537	3.80052	4.47637	1.8393317826098e-07	2.77752634376724	up	[Q]	Secondary metabolites biosynthesis, transport and catabolism	Molecular Function: oxidoreductase activity (GO:0016491);; Molecular Function: metal ion binding (GO:0046872);;	K05658|1.1e-116|cpep:111781709|K05658 ATP-binding cassette, subfamily B (MDR/TAP), member 1 [EC:7.6.2.2] | (RefSeq) uncharacterized protein LOC111781709	ABC transporters (ko02010)	[QR]	Secondary metabolites biosynthesis, transport and catabolism;; General function prediction only	non-haem dioxygenase in morphine synthesis N-terminal	Protein SRG1 OS=Arabidopsis thaliana OX=3702 GN=SRG1 PE=2 SV=1	Q	Secondary metabolites biosynthesis, transport and catabolism	protein SRG1 [Glycine max]
Glyma.02G060900.Wm82.a4.v1	33	86	56	199	146	73	2.1317	4.94164	3.26487	10.2865	7.93028	4.18066	0.0199848226267191	1.20452214997947	up	--	--	--	--	--	--	--	Domain of unknown function (DUF4228)	--	S	Function unknown	uncharacterized protein LOC114382549 [Glycine soja]
Glyma.14G032200.Wm82.a4.v1	38	46	53	149	136	113	0.721602	0.775701	0.904234	2.26477	2.17544	1.89668	1.07758097784786e-05	1.48607543107787	up	--	--	Cellular Component: nucleus (GO:0005634);; Molecular Function: protein dimerization activity (GO:0046983);;	K16189|0.0e+00|gmx:100811345|K16189 phytochrome-interacting factor 4 | (RefSeq) transcription factor PIF4	Plant hormone signal transduction (ko04075)	--	--	Helix-loop-helix DNA-binding domain	Transcription factor PIF4 OS=Arabidopsis thaliana OX=3702 GN=PIF4 PE=1 SV=1	K	Transcription	transcription factor PIF4 [Glycine max]
Glyma.10G253200.Wm82.a4.v1	1045	959	926	2804	2203	1897	16.0898	13.1862	12.8789	34.6256	28.713	26.0491	6.25757670840481e-12	1.17268480869601	up	[T]	Signal transduction mechanisms	Molecular Function: protein serine/threonine kinase activity (GO:0004674);; Molecular Function: ATP binding (GO:0005524);; Cellular Component: plasma membrane (GO:0005886);; Biological Process: protein phosphorylation (GO:0006468);; Cellular Component: integral component of membrane (GO:0016021);;	K24104|3.5e-76|thj:104799061|K24104 GPN-loop GTPase | (RefSeq) LOW QUALITY PROTEIN: uncharacterized protein LOC104799061	--	--	--	Protein kinase domain	Cysteine-rich receptor-like protein kinase 26 OS=Arabidopsis thaliana OX=3702 GN=CRK26 PE=2 SV=1	T	Signal transduction mechanisms	cysteine-rich receptor-like protein kinase 26 [Glycine max]
Glyma.12G234700.Wm82.a4.v1	17	18	14	124	84	66	0.908649	0.857156	0.657852	5.38068	3.83888	3.15061	1.86008311817579e-07	2.4176642542837	up	--	--	Molecular Function: endopeptidase inhibitor activity (GO:0004866);;	--	--	--	--	Trypsin and protease inhibitor	Kunitz type trypsin inhibitor 104 OS=Medicago truncatula OX=3880 GN=KPI104 PE=1 SV=1	S	Function unknown	miraculin [Glycine max]
Glyma.16G016600.Wm82.a4.v1	141	194	123	475	400	313	3.48864	4.26683	2.74083	9.44581	8.35515	6.88778	3.55734719737864e-07	1.3192257779029	up	--	--	Molecular Function: DNA binding (GO:0003677);; Cellular Component: nucleus (GO:0005634);; Biological Process: regulation of transcription, DNA-templated (GO:0006355);;	--	--	--	--	No apical meristem (NAM) protein	NAC domain-containing protein 62 OS=Arabidopsis thaliana OX=3702 GN=NAC062 PE=1 SV=1	--	--	NAC domain-containing protein 76 [Glycine max]
Glyma.18G256600.Wm82.a4.v1	54	46	93	177	130	186	1.05168	0.799569	1.64617	2.82112	2.18378	3.25184	0.000597852336311034	1.29766543675033	up	[M]	Cell wall/membrane/envelope biogenesis	--	--	--	--	--	PQQ enzyme repeat	--	S	Function unknown	uncharacterized protein LOC102668917 isoform X1 [Glycine max]
Glyma.09G038800.Wm82.a4.v1	129	205	205	509	417	384	6.34137	8.96815	9.07694	20.0478	17.2556	16.7516	1.60938017761604e-07	1.23086844261888	up	--	--	--	--	--	--	--	--	--	--	--	uncharacterized protein LOC100817970 [Glycine max]
Glyma.06G116200.Wm82.a4.v1	401	496	797	1227	1194	1118	5.93669	6.52838	10.6573	14.5594	14.9038	14.7142	4.45905987980542e-05	1.01730119916303	up	[U]	Intracellular trafficking, secretion, and vesicular transport	--	--	--	--	--	WD40-like Beta Propeller Repeat	--	U	Intracellular trafficking, secretion, and vesicular transport	uncharacterized protein LOC100791865 [Glycine max]
Glyma.03G186900.Wm82.a4.v1	11	22	14	119	90	93	0.21306	0.41119	0.262725	2.00001	1.58011	1.71956	1.38025379095633e-09	2.63095011459294	up	--	--	Molecular Function: UDP-glycosyltransferase activity (GO:0008194);; Cellular Component: intracellular membrane-bounded organelle (GO:0043231);;	K13496|2.3e-298|gmx:100778817|K13496 UDP-glucosyltransferase 73C [EC:2.4.1.-] | (RefSeq) UDP-glycosyltransferase 73C6	Zeatin biosynthesis (ko00908)	[GC]	Carbohydrate transport and metabolism;; Energy production and conversion	UDP-glucoronosyl and UDP-glucosyl transferase	UDP-glycosyltransferase 73C6 OS=Arabidopsis thaliana OX=3702 GN=UGT73C6 PE=2 SV=1	--	--	UDP-glycosyltransferase 73C6 [Glycine max]
Glyma.16G165800.Wm82.a4.v1	3550	3774	6932	10000	12609	8326	143.623	135.916	253.465	324.262	430.096	299.416	0.0308337853703417	1.07619900409179	up	--	--	Cellular Component: photosystem I (GO:0009522);; Cellular Component: photosystem II (GO:0009523);; Cellular Component: chloroplast thylakoid membrane (GO:0009535);; Biological Process: photosynthesis, light harvesting (GO:0009765);; Cellular Component: integral component of membrane (GO:0016021);; Molecular Function: chlorophyll binding (GO:0016168);; Biological Process: protein-chromophore linka…	K08912|8.2e-151|gmx:100800351|K08912 light-harvesting complex II chlorophyll a/b binding protein 1 | (RefSeq) LHCB1-7; photosystem II type I chlorophyll a/b-binding protein	Photosynthesis - antenna proteins (ko00196)	--	--	Chlorophyll A-B binding protein	Chlorophyll a-b binding protein 3, chloroplastic OS=Glycine max OX=3847 GN=CAB3 PE=3 SV=1	C	Energy production and conversion	photosystem II type I chlorophyll a/b-binding protein [Glycine max]
Glyma.15G080900.Wm82.a4.v1	48	55	96	228	197	179	1.23412	1.29253	2.29001	4.8427	4.38101	4.20291	3.11521325618831e-06	1.55053808988036	up	[IR]	Lipid transport and metabolism;; General function prediction only	Molecular Function: hydrolase activity, acting on ester bonds (GO:0016788);;	K01206|3.8e-38|thj:104825554|K01206 alpha-L-fucosidase [EC:3.2.1.51] | (RefSeq) alpha-L-fucosidase 3	Other glycan degradation (ko00511)	--	--	GDSL-like Lipase/Acylhydrolase	GDSL esterase/lipase At1g28600 OS=Arabidopsis thaliana OX=3702 GN=At1g28600 PE=2 SV=1	S	Function unknown	uncharacterized protein LOC100816865 isoform X1 [Glycine max]
Glyma.13G032700.Wm82.a4.v1	18	38	32	88	108	79	0.310587	0.576587	0.496765	1.21356	1.56937	1.21641	0.000350325829627804	1.60514891095169	up	--		Molecular Function: protein kinase activity (GO:0004672);; Molecular Function: ATP binding (GO:0005524);; Cellular Component: integral component of membrane (GO:0016021);;	K13416|2.9e-45|bna:106410693|K13416 brassinosteroid insensitive 1-associated receptor kinase 1 [EC:2.7.10.1 2.7.11.1] | (RefSeq) somatic embryogenesis receptor kinase 4-like isoform X1	MAPK signaling pathway - plant (ko04016);; Plant hormone signal transduction (ko04075);; Plant-pathogen interaction (ko04626)	[T]	Signal transduction mechanisms	Protein kinase domain	Rust resistance kinase Lr10 OS=Triticum aestivum OX=4565 GN=LRK10 PE=2 SV=1	T	Signal transduction mechanisms	rust resistance kinase Lr10 [Glycine max]
Glyma.20G224300.Wm82.a4.v1	16	64	72	136	140	117	1.01512	3.96466	4.50509	7.71452	8.32334	7.31698	0.011033705630529	1.33860703119631	up	--	--	Biological Process: microtubule cytoskeleton organization (GO:0000226);; Molecular Function: calcium ion binding (GO:0005509);; Biological Process: calcium-mediated signaling (GO:0019722);; Molecular Function: enzyme regulator activity (GO:0030234);;	K02183|4.8e-55|pvu:PHAVU_007G187200g|K02183 calmodulin | (RefSeq) hypothetical protein	MAPK signaling pathway - plant (ko04016);; Phosphatidylinositol signaling system (ko04070);; Plant-pathogen interaction (ko04626)	[T]	Signal transduction mechanisms	EF hand	Calmodulin OS=Triticum aestivum OX=4565 PE=1 SV=3	--	--	calmodulin-like protein 8 [Glycine max]
Glyma.05G233700.Wm82.a4.v1	145	159	256	373	496	337	4.24821	4.12689	6.76875	8.73907	12.2276	8.76632	0.000505744834687142	1.06529238437273	up	--	--	Cellular Component: nucleus (GO:0005634);; Biological Process: regulation of transcription, DNA-templated (GO:0006355);; Molecular Function: zinc ion binding (GO:0008270);;	K12135|1.1e-07|bna:106424669|K12135 zinc finger protein CONSTANS | (RefSeq) zinc finger protein CONSTANS	Circadian rhythm - plant (ko04712)	[K]	Transcription	CCT motif	Zinc finger protein CONSTANS-LIKE 16 OS=Arabidopsis thaliana OX=3702 GN=COL16 PE=1 SV=2	K	Transcription	zinc finger protein CONSTANS-LIKE 16-like [Glycine max]
Glyma.05G002200.Wm82.a4.v1	138	234	172	1402	1176	650	14.548	22.0204	16.487	119.238	105.208	61.2456	2.03165833752455e-20	2.51542668704178	up	--	--	Biological Process: lipid transport (GO:0006869);;	--	--	--	--	Probable lipid transfer	Non-specific lipid-transfer protein 2 OS=Prunus armeniaca OX=36596 PE=1 SV=1	S	Function unknown	hypothetical protein GLYMA_05G002200 [Glycine max]
Glyma.01G171400.Wm82.a4.v1	167	157	217	649	609	420	3.52693	2.96491	4.14685	11.0309	10.8946	7.92284	2.86328536459398e-11	1.57710973648327	up	[MDT]	Cell wall/membrane/envelope biogenesis;; Cell cycle control, cell division, chromosome partitioning;; Signal transduction mechanisms	Molecular Function: ATP binding (GO:0005524);;	K08900|4.9e-144|nnu:104601811|K08900 mitochondrial chaperone BCS1 | (RefSeq) protein HYPER-SENSITIVITY-RELATED 4-like	--	[O]	Posttranslational modification, protein turnover, chaperones	Domain associated at C-terminal with AAA	AAA-ATPase At5g17760 OS=Arabidopsis thaliana OX=3702 GN=At5g17760 PE=3 SV=1	O	Posttranslational modification, protein turnover, chaperones	AAA-ATPase At3g50940 [Glycine max]
Glyma.03G224700.Wm82.a4.v1	42	49	42	108	98	115	0.826193	0.847311	0.735205	1.72857	1.64725	2.00896	0.000730207307676917	1.21877789351585	up	--	--	Molecular Function: transcription factor activity, sequence-specific DNA binding (GO:0003700);; Cellular Component: nucleus (GO:0005634);; Molecular Function: sequence-specific DNA binding (GO:0043565);;	K18834|1.0e-22|pxb:103955058|K18834 WRKY transcription factor 1 | (RefSeq) WRKY transcription factor 1	Plant-pathogen interaction (ko04626)	--	--	WRKY DNA -binding domain	Probable WRKY transcription factor 47 OS=Arabidopsis thaliana OX=3702 GN=WRKY47 PE=1 SV=2	K	Transcription	probable WRKY transcription factor 47 isoform X1 [Glycine max]
Glyma.18G086900.Wm82.a4.v1	44	21	15	102	32	153	0.689308	0.293948	0.200948	1.28573	0.423433	2.14696	0.0119422362230216	1.75927973527948	up	--	--	Biological Process: defense response (GO:0006952);; Molecular Function: ADP binding (GO:0043531);;	K13457|0.0e+00|gmx:100806606|K13457 disease resistance protein RPM1 | (RefSeq) disease resistance protein RPM1	Plant-pathogen interaction (ko04626)	[T]	Signal transduction mechanisms	NB-ARC domain	Disease resistance protein RPH8A OS=Arabidopsis thaliana OX=3702 GN=RPH8A PE=3 SV=1	T	Signal transduction mechanisms	hypothetical protein GLYMA_18G086900 [Glycine max]
Glyma.08G336100.Wm82.a4.v1	19	63	27	75	117	94	1.31075	3.82158	1.65513	4.11237	6.81029	5.77838	0.0142544340571101	1.36637209414256	up	--	--	Cellular Component: integral component of membrane (GO:0016021);;	--	--	--	--	--	--	--	--	uncharacterized protein LOC100783048 [Glycine max]
Glyma.20G138800.Wm82.a4.v1	156	314	209	575	469	465	2.53327	4.49847	3.01501	7.13982	6.10177	6.35041	2.96567341157485e-05	1.10507523188167	up	--		Molecular Function: protein kinase activity (GO:0004672);; Molecular Function: ATP binding (GO:0005524);; Cellular Component: integral component of membrane (GO:0016021);;	K24104|2.2e-78|thj:104799061|K24104 GPN-loop GTPase | (RefSeq) LOW QUALITY PROTEIN: uncharacterized protein LOC104799061	--	--	--	Protein kinase domain	Cysteine-rich receptor-like protein kinase 26 OS=Arabidopsis thaliana OX=3702 GN=CRK26 PE=2 SV=1	T	Signal transduction mechanisms	cysteine-rich receptor-like protein kinase 10 [Glycine max]
Glyma.11G151700.Wm82.a4.v1	13	24	15	80	57	48	0.469373	0.799044	0.506951	2.4183	1.81094	1.6112	0.000972240730717006	1.7749204399337	up	[IQR]	Lipid transport and metabolism;; Secondary metabolites biosynthesis, transport and catabolism;; General function prediction only	Molecular Function: xanthoxin dehydrogenase activity (GO:0010301);;	K09841|5.3e-156|gmx:100801691|K09841 xanthoxin dehydrogenase [EC:1.1.1.288] | (RefSeq) xanthoxin dehydrogenase	Carotenoid biosynthesis (ko00906)	[R]	General function prediction only	Enoyl-(Acyl carrier protein) reductase	Xanthoxin dehydrogenase OS=Arabidopsis thaliana OX=3702 GN=ABA2 PE=1 SV=1	Q	Secondary metabolites biosynthesis, transport and catabolism	xanthoxin dehydrogenase [Glycine max]
Glyma.01G153300.Wm82.a4.v1	31	68	36	138	80	78	0.754151	1.38275	0.712873	2.51602	1.59137	1.61116	0.0319005628702626	1.07534238415457	up	[QV]	Secondary metabolites biosynthesis, transport and catabolism;; Defense mechanisms	Molecular Function: monooxygenase activity (GO:0004497);; Molecular Function: iron ion binding (GO:0005506);; Biological Process: abscisic acid metabolic process (GO:0009687);; Molecular Function: (+)-abscisic acid 8'-hydroxylase activity (GO:0010295);; Biological Process: sterol metabolic process (GO:0016125);; Molecular Function: oxidoreductase activity (GO:0016491);; Molecular Function: oxidor…	K09843|1.4e-273|gmx:100170674|K09843 (+)-abscisic acid 8'-hydroxylase [EC:1.14.14.137] | (RefSeq) abscisic acid 8'-hydroxylase	Carotenoid biosynthesis (ko00906)	[QI]	Secondary metabolites biosynthesis, transport and catabolism;; Lipid transport and metabolism	Cytochrome P450	Abscisic acid 8'-hydroxylase CYP707A2 OS=Solanum lycopersicum OX=4081 GN=CYP707A2 PE=2 SV=1	Q	Secondary metabolites biosynthesis, transport and catabolism	abscisic acid 8'-hydroxylase [Glycine max]
Glyma.09G282500.Wm82.a4.v1	125	93	104	286	283	271	0.800613	0.527399	0.602892	1.46647	1.52686	1.543	1.34787003025679e-07	1.32500733820283	up	--	--	Molecular Function: microfilament motor activity (GO:0000146);; Molecular Function: ATP binding (GO:0005524);; Cellular Component: cytoplasm (GO:0005737);; Biological Process: actin filament organization (GO:0007015);; Cellular Component: actin cytoskeleton (GO:0015629);; Cellular Component: myosin complex (GO:0016459);; Biological Process: vesicle transport along actin filament (GO:0030050);; Mo…	K10357|0.0e+00|gmx:100791031|K10357 myosin V | (RefSeq) myosin-7 isoform X1	--	[Z]	Cytoskeleton	Myosin head (motor domain)	Myosin-8 OS=Arabidopsis thaliana OX=3702 GN=XI-B PE=3 SV=1	Z	Cytoskeleton	myosin-7 isoform X1 [Glycine max]
Glyma.08G080700.Wm82.a4.v1	99	157	202	485	486	400	2.01828	2.85133	3.72031	7.94275	8.3777	7.26296	5.85259391346474e-09	1.53798233101967	up	[C]	Energy production and conversion	Molecular Function: oxidoreductase activity (GO:0016491);; Molecular Function: FAD binding (GO:0071949);;	K22395|8.5e-309|gmx:100800519|K22395 cinnamyl-alcohol dehydrogenase [EC:1.1.1.195] | (RefSeq) berberine bridge enzyme-like 13	Phenylpropanoid biosynthesis (ko00940)	--	--	FAD binding domain	Berberine bridge enzyme-like 13 OS=Arabidopsis thaliana OX=3702 GN=At1g30760 PE=1 SV=1	C	Energy production and conversion	berberine bridge enzyme-like 13 [Glycine max]
Glyma.09G027900.Wm82.a4.v1	17	13	20	100	68	74	0.236879	0.156792	0.253897	1.15241	0.826296	0.945286	1.76365189928077e-06	2.2115821377799	up	[M]	Cell wall/membrane/envelope biogenesis	Molecular Function: protein serine/threonine kinase activity (GO:0004674);; Molecular Function: ATP binding (GO:0005524);; Cellular Component: plasma membrane (GO:0005886);; Biological Process: protein phosphorylation (GO:0006468);; Biological Process: cell surface receptor signaling pathway (GO:0007166);; Cellular Component: integral component of membrane (GO:0016021);; Molecular Function: polys…	K23544|3.4e-133|brp:103842861|K23544 serine incorporator 1/3 | (RefSeq) serine incorporator 3	--	--	--	Protein kinase domain	Wall-associated receptor kinase-like 8 OS=Arabidopsis thaliana OX=3702 GN=WAKL8 PE=2 SV=1	T	Signal transduction mechanisms	wall-associated receptor kinase-like 8 isoform X1 [Glycine max]
Glyma.15G011900.Wm82.a4.v1	77	105	100	356	332	183	0.56594	0.687262	0.659566	2.13991	2.10069	1.21713	5.11916170691478e-07	1.57387130771119	up	[T]	Signal transduction mechanisms	Molecular Function: ATP binding (GO:0005524);; Cellular Component: plasma membrane (GO:0005886);; Cellular Component: integral component of membrane (GO:0016021);; Molecular Function: ATPase activity (GO:0016887);; Molecular Function: ATPase activity, coupled to transmembrane movement of substances (GO:0042626);; Biological Process: transmembrane transport (GO:0055085);;	K08712|1.6e-134|gsl:Gasu_29800|K08712 ATP-binding cassette, subfamily G (WHITE), member 2, SNQ2 | (RefSeq) ABC transporter, ATP-binding protein	ABC transporters (ko02010)	[Q]	Secondary metabolites biosynthesis, transport and catabolism	ABC-2 type transporter	Pleiotropic drug resistance protein 1 OS=Nicotiana tabacum OX=4097 GN=PDR1 PE=2 SV=1	Q	Secondary metabolites biosynthesis, transport and catabolism	pleiotropic drug resistance protein 1 [Glycine max]
Glyma.08G330100.Wm82.a4.v1	18	30	7	144	234	64	0.703752	1.01835	0.2179	4.30938	7.42091	2.11276	4.65579948886628e-07	2.9663917285232	up	[F]	Nucleotide transport and metabolism	Molecular Function: hydrolase activity (GO:0016787);;	K22763|6.0e-46|lja:Lj2g3v1989220.3|K22763 deubiquitinase DESI2 [EC:3.4.19.12] | (RefSeq) Lj2g3v1989220.3; -	--	[T]	Signal transduction mechanisms	Nudix hydrolase domain	Nudix hydrolase 10 OS=Arabidopsis thaliana OX=3702 GN=NUDT10 PE=1 SV=1	T	Signal transduction mechanisms	hypothetical protein GLYMA_08G330100 [Glycine max]
Glyma.05G215900.Wm82.a4.v1	30	45	42	157	104	52	0.864523	1.15783	1.10467	3.69415	2.56489	1.33761	0.00805624377718106	1.35665848195389	up	--	--	Molecular Function: transcription regulatory region sequence-specific DNA binding (GO:0000976);; Molecular Function: transcription factor activity, sequence-specific DNA binding (GO:0003700);; Cellular Component: nucleus (GO:0005634);; Molecular Function: sequence-specific DNA binding (GO:0043565);;	K16225|1.9e-17|csat:104760397|K16225 probable WRKY transcription factor 52 | (RefSeq) disease resistance protein RRS1-like	Plant-pathogen interaction (ko04626)	--	--	WRKY DNA -binding domain	Probable WRKY transcription factor 53 OS=Arabidopsis thaliana OX=3702 GN=WRKY53 PE=1 SV=1	K	Transcription	probable WRKY transcription factor 41 [Glycine max]
Glyma.09G235700.Wm82.a4.v1	13	23	39	66	54	76	0.376486	0.598841	0.998742	1.54024	1.29753	1.95073	0.0193415638184725	1.34228379737955	up	--	--	Molecular Function: DNA binding (GO:0003677);; Cellular Component: nucleus (GO:0005634);; Biological Process: regulation of transcription, DNA-templated (GO:0006355);;	K00521|2.9e-37|cmos:111447866|K00521 ferric-chelate reductase [EC:1.16.1.7] | (RefSeq) ferric reduction oxidase 7, chloroplastic-like	--	--	--	No apical meristem (NAM) protein	NAC domain-containing protein 100 OS=Arabidopsis thaliana OX=3702 GN=NAC100 PE=2 SV=1	K	Transcription	NAC domain-containing protein 100-like isoform X1 [Glycine max]
Glyma.03G057100.Wm82.a4.v1	10	12	17	102	342	96	0.242576	0.252057	0.390261	2.09393	7.40228	2.18913	3.55449718051732e-11	3.77123273415287	up	[Q]	Secondary metabolites biosynthesis, transport and catabolism	Molecular Function: metal ion binding (GO:0046872);; Molecular Function: dioxygenase activity (GO:0051213);;	K24028|3.4e-66|dct:110106353|K24028 salicylic acid 3-hydroxylase [EC:1.14.11.-] | (RefSeq) flavanone 3-dioxygenase 2 isoform X1	--	[QR]	Secondary metabolites biosynthesis, transport and catabolism;; General function prediction only	non-haem dioxygenase in morphine synthesis N-terminal	Probable 2-oxoglutarate-dependent dioxygenase At5g05600 OS=Arabidopsis thaliana OX=3702 GN=At5g05600 PE=2 SV=1	Q	Secondary metabolites biosynthesis, transport and catabolism	putative 2-oxoglutarate-dependent dioxygenase [Glycine soja]
Glyma.16G065400.Wm82.a4.v1	18	23	29	93	62	70	0.118657	0.138696	0.174551	0.510368	0.352671	0.422239	0.000450888318174593	1.62700582731326	up	[M]	Cell wall/membrane/envelope biogenesis	Molecular Function: protein kinase activity (GO:0004672);; Molecular Function: ATP binding (GO:0005524);; Cellular Component: plasma membrane (GO:0005886);; Biological Process: hormone-mediated signaling pathway (GO:0009755);; Cellular Component: integral component of membrane (GO:0016021);;	K13415|5.5e-85|han:110929858|K13415 protein brassinosteroid insensitive 1 [EC:2.7.10.1 2.7.11.1] | (RefSeq) systemin receptor SR160-like	Plant hormone signal transduction (ko04075)	--	--	Leucine rich repeat	MDIS1-interacting receptor like kinase 2 OS=Arabidopsis thaliana OX=3702 GN=MIK2 PE=1 SV=3	T	Signal transduction mechanisms	hypothetical protein GLYMA_16G065400 [Glycine max]
Glyma.17G039000.Wm82.a4.v1	1279	2259	3093	5496	4119	4144	34.8922	54.8553	76.2513	120.177	94.7399	100.485	0.000227706077818539	1.00586980433377	up	[H]	Coenzyme transport and metabolism	Molecular Function: methionine adenosyltransferase activity (GO:0004478);; Molecular Function: ATP binding (GO:0005524);; Cellular Component: cytosol (GO:0005829);; Biological Process: S-adenosylmethionine biosynthetic process (GO:0006556);; Biological Process: one-carbon metabolic process (GO:0006730);; Molecular Function: metal ion binding (GO:0046872);;	K00789|9.1e-231|gmx:100799139|K00789 S-adenosylmethionine synthetase [EC:2.5.1.6] | (RefSeq) S-adenosylmethionine synthase	Cysteine and methionine metabolism (ko00270);; Biosynthesis of amino acids (ko01230)	[H]	Coenzyme transport and metabolism	S-adenosylmethionine synthetase, C-terminal domain	S-adenosylmethionine synthase OS=Phaseolus lunatus OX=3884 GN=SAMS PE=2 SV=1	H	Coenzyme transport and metabolism	S-adenosylmethionine synthase [Glycine max]
Glyma.13G030900.Wm82.a4.v1	219	296	293	1110	755	853	8.72701	10.4943	10.5317	35.4468	25.3557	30.2113	1.02441676292878e-19	1.69308644619285	up	--	--	Molecular Function: DNA binding (GO:0003677);; Cellular Component: nucleus (GO:0005634);; Biological Process: regulation of transcription, DNA-templated (GO:0006355);;	K00521|2.9e-42|cmos:111447866|K00521 ferric-chelate reductase [EC:1.16.1.7] | (RefSeq) ferric reduction oxidase 7, chloroplastic-like	--	--	--	No apical meristem (NAM) protein	NAC domain-containing protein 2 OS=Arabidopsis thaliana OX=3702 GN=NAC002 PE=1 SV=2	K	Transcription	NAC domain-containing protein 2-like [Glycine soja]
Glyma.19G159900.Wm82.a4.v1	311	230	274	560	642	581	3.29742	2.09373	2.50279	4.53651	5.45573	5.38304	1.04748171543287e-06	1.07436779874788	up	[P]	Inorganic ion transport and metabolism	Molecular Function: calcium-transporting ATPase activity (GO:0005388);; Molecular Function: ATP binding (GO:0005524);; Cellular Component: integral component of membrane (GO:0016021);; Molecular Function: cation-transporting ATPase activity (GO:0019829);; Cellular Component: intracellular membrane-bounded organelle (GO:0043231);;	K01537|0.0e+00|gmx:100790034|K01537 P-type Ca2+ transporter type 2C [EC:7.2.2.10] | (RefSeq) calcium-transporting ATPase 12, plasma membrane-type	--	[P]	Inorganic ion transport and metabolism	Cation transporting ATPase, C-terminus	Calcium-transporting ATPase 12, plasma membrane-type OS=Arabidopsis thaliana OX=3702 GN=ACA12 PE=2 SV=1	P	Inorganic ion transport and metabolism	calcium-transporting ATPase 12, plasma membrane-type [Glycine max]
Glyma.18G003100.Wm82.a4.v1	755	770	971	2024	1639	1781	17.3528	15.7557	20.1899	37.3124	31.7778	36.4183	4.8292421758463e-12	1.06912224875549	up	[G]	Carbohydrate transport and metabolism	Molecular Function: UDP-glycosyltransferase activity (GO:0008194);; Cellular Component: intracellular membrane-bounded organelle (GO:0043231);; Molecular Function: quercetin 3-O-glucosyltransferase activity (GO:0080043);; Molecular Function: quercetin 7-O-glucosyltransferase activity (GO:0080044);;	K13692|8.0e-125|thj:104820429|K13692 UDP-glucose:(indol-3-yl)acetate beta-D-glucosyltransferase [EC:2.4.1.121] | (RefSeq) UDP-glycosyltransferase 75D1	--	[GC]	Carbohydrate transport and metabolism;; Energy production and conversion	UDP-glucoronosyl and UDP-glucosyl transferase	Crocetin glucosyltransferase, chloroplastic OS=Gardenia jasminoides OX=114476 GN=UGT75L6 PE=1 SV=1	--	--	crocetin glucosyltransferase, chloroplastic [Glycine max]
Glyma.11G178300.Wm82.a4.v1	60	81	71	317	226	142	1.40181	1.70579	1.50573	5.99959	4.50641	2.97744	1.98769172586029e-06	1.6305780147601	up	[T]	Signal transduction mechanisms	Molecular Function: transmembrane receptor protein serine/threonine kinase activity (GO:0004675);; Molecular Function: ATP binding (GO:0005524);; Cellular Component: plasma membrane (GO:0005886);; Biological Process: protein phosphorylation (GO:0006468);;	K00924|2.2e-55|mus:103995817|K00924 kinase [EC:2.7.1.-] | (RefSeq) receptor protein kinase TMK1-like	--	[T]	Signal transduction mechanisms	Protein tyrosine and serine/threonine kinase	Calmodulin-binding receptor-like cytoplasmic kinase 1 OS=Arabidopsis thaliana OX=3702 GN=CRCK1 PE=1 SV=1	T	Signal transduction mechanisms	calmodulin-binding receptor-like cytoplasmic kinase 2 [Glycine max]
Glyma.18G280700.Wm82.a4.v1	25	41	37	151	120	102	0.711981	1.05367	0.957576	3.48501	2.90374	2.59842	9.87901223523996e-07	1.80337770415366	up	--	--	Molecular Function: transcription factor activity, sequence-specific DNA binding (GO:0003700);; Cellular Component: nucleus (GO:0005634);; Molecular Function: sequence-specific DNA binding (GO:0043565);; Biological Process: regulation of shoot system development (GO:0048831);; Biological Process: regulation of secondary shoot formation (GO:2000032);;	--	--	--	--	TCP family transcription factor	Transcription factor TCP1 OS=Arabidopsis thaliana OX=3702 GN=TCP1 PE=1 SV=1	K	Transcription	transcription factor CYCLOIDEA [Glycine max]
Glyma.01G231800.Wm82.a4.v1	88	156	128	343	279	230	3.4395	5.4293	4.5209	10.7765	9.23041	7.99735	6.64028965658095e-05	1.14498464188992	up	--	--	--	--	--	--	--	PDDEXK-like family of unknown function	--	S	Function unknown	uncharacterized protein LOC100791546 [Glycine max]
Glyma.07G037000.Wm82.a4.v1	90	106	42	390	365	236	0.88209	0.921188	0.364829	3.05143	3.01157	2.03149	1.88660939964422e-08	1.99823659802238	up	[K]	Transcription	Biological Process: signal transduction (GO:0007165);; Cellular Component: integral component of membrane (GO:0016021);; Molecular Function: ADP binding (GO:0043531);;	K00695|1.1e-111|mtr:MTR_6g478030|K00695 sucrose synthase [EC:2.4.1.13] | (RefSeq) sucrose synthase	Starch and sucrose metabolism (ko00500)	--	--	TIR domain	Disease resistance protein RPV1 OS=Vitis rotundifolia OX=103349 GN=RPV1 PE=1 SV=1	S	Function unknown	disease resistance protein RML1A [Glycine max]
Glyma.11G171355.Wm82.a4.v1	94	76	70	492	327	301	0.496184	0.354386	0.330724	2.08143	1.45184	1.40856	5.01460982817462e-16	2.15238786264998	up	[R]	General function prediction only	Molecular Function: ADP binding (GO:0043531);;	K13459|7.9e-92|egu:105052742|K13459 disease resistance protein RPS2 | (RefSeq) disease resistance protein At4g27190-like	Plant-pathogen interaction (ko04626)	[T]	Signal transduction mechanisms	NB-ARC domain	Disease resistance protein At4g27190 OS=Arabidopsis thaliana OX=3702 GN=At4g27190 PE=2 SV=1	T	Signal transduction mechanisms	uncharacterized protein LOC102667222 [Glycine max]
Glyma.13G361900.Wm82.a4.v1	129	171	221	632	418	311	0.963498	1.14474	1.78094	4.28993	3.04175	2.41441	1.11996906506789e-05	1.32508	up	[T]	Signal transduction mechanisms	Molecular Function: ATP binding (GO:0005524);; Cellular Component: plasma membrane (GO:0005886);; Cellular Component: integral component of membrane (GO:0016021);; Molecular Function: ATPase activity (GO:0016887);; Molecular Function: ATPase activity, coupled to transmembrane movement of substances (GO:0042626);; Biological Process: transmembrane transport (GO:0055085);;	K08712|4.0e-135|gsl:Gasu_29800|K08712 ATP-binding cassette, subfamily G (WHITE), member 2, SNQ2 | (RefSeq) ABC transporter, ATP-binding protein	ABC transporters (ko02010)	[Q]	Secondary metabolites biosynthesis, transport and catabolism	ABC-2 type transporter	Pleiotropic drug resistance protein 1 OS=Nicotiana tabacum OX=4097 GN=PDR1 PE=2 SV=1	Q	Secondary metabolites biosynthesis, transport and catabolism	pleiotropic drug resistance protein 1 [Glycine max]
Glyma.02G111900.Wm82.a4.v1	83	108	253	499	472	439	1.72255	2.00175	4.79123	8.37521	8.33904	8.16104	8.61889080900742e-06	1.62400212241397	up	--	--	--	--	--	--	--	Protein of unknown function (DUF1336)	--	S	Function unknown	uncharacterized protein LOC100798811 [Glycine max]
Glyma.09G016600.Wm82.a4.v1	75	71	81	157	140	180	0.997534	0.963431	1.15393	1.78612	1.8385	2.15588	0.000956138254718889	1.01731263929498	up	[G]	Carbohydrate transport and metabolism	Molecular Function: catalytic activity (GO:0003824);;	K06617|1.6e-218|egr:104445147|K06617 raffinose synthase [EC:2.4.1.82] | (RefSeq) probable galactinol--sucrose galactosyltransferase 2	Galactose metabolism (ko00052)	--	--	Raffinose synthase or seed imbibition protein Sip1	Probable galactinol--sucrose galactosyltransferase 2 OS=Arabidopsis thaliana OX=3702 GN=RFS2 PE=2 SV=2	S	Function unknown	probable galactinol--sucrose galactosyltransferase 2 isoform X1 [Glycine max]
Glyma.04G249000.Wm82.a4.v1	693	668	707	1832	1233	1271	24.6707	21.1648	22.7348	52.298	37.0097	40.2147	1.88158690221191e-08	1.00324376838719	up	--	--	Molecular Function: DNA binding (GO:0003677);; Cellular Component: nucleus (GO:0005634);; Biological Process: regulation of transcription, DNA-templated (GO:0006355);;	K00521|4.2e-42|cmos:111447866|K00521 ferric-chelate reductase [EC:1.16.1.7] | (RefSeq) ferric reduction oxidase 7, chloroplastic-like	--	--	--	No apical meristem (NAM) protein	NAC domain-containing protein 2 OS=Arabidopsis thaliana OX=3702 GN=NAC002 PE=1 SV=2	K	Transcription	NAC domain-containing protein [Glycine max]
Glyma.17G216800.Wm82.a4.v1	69	68	93	264	184	159	2.24478	1.96985	2.71869	6.8775	5.03603	4.57875	2.03676584653853e-05	1.33790382217877	up	--	--	Molecular Function: regulatory region nucleic acid binding (GO:0001067);; Molecular Function: molecular_function (GO:0003674);; Molecular Function: nucleic acid binding (GO:0003676);; Molecular Function: DNA binding (GO:0003677);; Molecular Function: transcription factor activity, sequence-specific DNA binding (GO:0003700);; Molecular Function: binding (GO:0005488);; Cellular Component: cellular_…	--	--	--	--	--	Zinc finger protein 3 OS=Arabidopsis thaliana OX=3702 GN=ZFP3 PE=1 SV=1	S	Function unknown	zinc finger protein 3 [Glycine max]
Glyma.07G051800.Wm82.a4.v1	44	73	160	302	248	261	3.75453	5.60159	12.5758	21.0867	18.158	20.2108	0.000346086365250905	1.50623488044432	up	--	--	Biological Process: response to auxin (GO:0009733);;	K14488|5.5e-33|jcu:105642794|K14488 SAUR family protein | (RefSeq) auxin-responsive protein SAUR32	Plant hormone signal transduction (ko04075)	--	--	Auxin responsive protein	Auxin-responsive protein SAUR32 OS=Arabidopsis thaliana OX=3702 GN=SAUR32 PE=2 SV=1	S	Function unknown	hypothetical protein GLYMA_07G051800 [Glycine max]
Glyma.06G185200.Wm82.a4.v1	47	76	64	119	213	99	2.19839	3.15975	2.69767	4.46591	8.42684	4.10621	0.00906104207997351	1.17202725674778	up	[R]	General function prediction only	Molecular Function: molecular_function (GO:0003674);; Molecular Function: catalytic activity (GO:0003824);; Cellular Component: cellular_component (GO:0005575);; Cellular Component: intracellular (GO:0005622);; Cellular Component: cell (GO:0005623);; Cellular Component: cytoplasm (GO:0005737);; Cellular Component: mitochondrion (GO:0005739);; Biological Process: response to stress (GO:0006950);; …	--	--	--	--	Protein of unknown function, DUF393	Uncharacterized protein At5g50100, chloroplastic OS=Arabidopsis thaliana OX=3702 GN=At5g50100 PE=1 SV=1	S	Function unknown	uncharacterized protein At5g50100, chloroplastic-like [Glycine soja]
Glyma.06G013200.Wm82.a4.v1	20	78	51	158	138	70	0.485369	1.75081	1.16701	3.19352	2.93815	1.55833	0.0278569747222746	1.25608266685528	up	--	--	--	--	--	--	--	Organ specific protein	--	S	Function unknown	uncharacterized protein LOC100527571 precursor [Glycine max]
Glyma.04G245200.Wm82.a4.v1	98	102	86	236	406	182	4.78767	4.46511	3.79063	9.30125	16.816	7.9159	4.65800108949864e-05	1.48457496603853	up	--	--	Molecular Function: oxidoreductase activity, acting on NAD(P)H, quinone or similar compound as acceptor (GO:0016655);;	--	--	--	--	Cyanobacterial and plastid NDH-1 subunit M	NAD(P)H-quinone oxidoreductase subunit M, chloroplastic OS=Vitis vinifera OX=29760 GN=ndhM PE=2 SV=1	S	Function unknown	NAD(P)H-quinone oxidoreductase subunit M, chloroplastic [Glycine max]
Glyma.16G031000.Wm82.a4.v1	11	29	15	70	63	48	0.495211	1.2242	0.651331	2.69709	2.57658	2.05679	0.00343266020259168	1.67309373990513	up	--	--	Cellular Component: integral component of membrane (GO:0016021);;	--	--	--	--	Late embryogenesis abundant protein	--	S	Function unknown	late embryogenesis abundant protein [Glycine max]
Glyma.18G279900.Wm82.a4.v1	33	50	50	259	173	96	0.627385	0.836952	0.849039	3.95062	2.77581	1.61354	3.15192742873296e-06	1.92716113695563	up	--	--	Cellular Component: Golgi apparatus (GO:0005794);; Cellular Component: integral component of membrane (GO:0016021);; Molecular Function: O-acetyltransferase activity (GO:0016413);;	K23877|4.7e-87|atr:110006708|K23877 xyloglucan O-acetyltransferase | (RefSeq) protein ALTERED XYLOGLUCAN 4-like	--	--	--	GDSL/SGNH-like Acyl-Esterase family found in Pmr5 and Cas1p	Protein trichome birefringence-like 19 OS=Arabidopsis thaliana OX=3702 GN=TBL19 PE=3 SV=1	S	Function unknown	protein trichome birefringence-like 19 [Glycine max]
Glyma.20G027200.Wm82.a4.v1	354	465	588	966	1233	835	30.0637	35.1647	45.1463	65.8171	88.432	63.1177	1.20290539385172e-05	1.06803977484024	up	--	--	Biological Process: response to heat (GO:0009408);; Biological Process: regulation of abscisic acid biosynthetic process (GO:0010115);;	--	--	--	--	--	Nodulin-related protein 1 OS=Arabidopsis thaliana OX=3702 GN=NRP1 PE=1 SV=1	--	--	nodulin-related protein 1 [Glycine max]
Glyma.08G060500.Wm82.a4.v1	14	27	15	84	65	57	0.176118	0.295946	0.160753	0.838785	0.695764	0.637383	0.000339550078949159	1.82602631383207	up	--		Molecular Function: protein serine/threonine kinase activity (GO:0004674);; Molecular Function: ATP binding (GO:0005524);; Cellular Component: integral component of membrane (GO:0016021);; Biological Process: recognition of pollen (GO:0048544);;	K24104|6.2e-83|thj:104799061|K24104 GPN-loop GTPase | (RefSeq) LOW QUALITY PROTEIN: uncharacterized protein LOC104799061	--	--	--	Protein tyrosine and serine/threonine kinase	G-type lectin S-receptor-like serine/threonine-protein kinase B120 OS=Arabidopsis thaliana OX=3702 GN=B120 PE=2 SV=1	T	Signal transduction mechanisms	protein kinase isoform X1 [Glycine max]
Glyma.05G128500.Wm82.a4.v1	277	321	342	2770	1724	860	13.6549	14.0741	15.2508	109.695	71.7893	37.7494	2.28936419694017e-06	2.43993440337176	up	--	--	Cellular Component: integral component of membrane (GO:0016021);;	--	--	--	--	--	--	--	--	uncharacterized protein LOC100789890 [Glycine max]
Glyma.08G022900.Wm82.a4.v1	22	61	115	147	142	150	0.58554	1.48069	2.81449	3.19954	3.25383	3.62892	0.0482482004730689	1.11508212012778	up	--	--	Cellular Component: integral component of membrane (GO:0016021);; Molecular Function: polysaccharide binding (GO:0030247);;	K19041|6.4e-67|nsy:104246076|K19041 E3 ubiquitin-protein ligase RNF38/44 [EC:2.3.2.27] | (RefSeq) RING-H2 finger protein ATL20-like	--	[O]	Posttranslational modification, protein turnover, chaperones	Wall-associated receptor kinase galacturonan-binding	Putative RING-H2 finger protein ATL21A OS=Arabidopsis thaliana OX=3702 GN=ATL21A PE=3 SV=1	O	Posttranslational modification, protein turnover, chaperones	putative RING-H2 finger protein ATL21B [Glycine max]
Glyma.07G034900.Wm82.a4.v1	236	243	421	6529	6419	3206	2.91	2.66565	4.68506	64.5637	66.767	35.1578	4.99140360456466e-22	4.11353198022391	up	--	--	Molecular Function: oxidoreductase activity, acting on single donors with incorporation of molecular oxygen, incorporation of two atoms of oxygen (GO:0016702);; Biological Process: oxylipin biosynthetic process (GO:0031408);; Biological Process: lipid oxidation (GO:0034440);; Molecular Function: metal ion binding (GO:0046872);;	K15718|0.0e+00|gmx:100802459|K15718 linoleate 9S-lipoxygenase [EC:1.13.11.58] | (RefSeq) linoleate 9S-lipoxygenase 1	Linoleic acid metabolism (ko00591)	--	--	Lipoxygenase	Linoleate 9S-lipoxygenase 1 OS=Phaseolus vulgaris OX=3885 GN=LOXA PE=3 SV=1	E	Amino acid transport and metabolism	linoleate 9S-lipoxygenase 1 [Glycine max]
Glyma.07G006500.Wm82.a4.v1	90	107	124	332	346	223	1.48658	1.58838	1.8593	4.41339	4.96707	3.39599	1.6559178906548e-07	1.43877079316684	up	[P]	Inorganic ion transport and metabolism	Cellular Component: integral component of plasma membrane (GO:0005887);; Molecular Function: secondary active sulfate transmembrane transporter activity (GO:0008271);; Molecular Function: anion:anion antiporter activity (GO:0015301);;	K17471|0.0e+00|gmx:100780331|K17471 sulfate transporter 3 | (RefSeq) probable sulfate transporter 3.4 isoform X1	--	[P]	Inorganic ion transport and metabolism	Sulfate permease family	Probable sulfate transporter 3.4 OS=Arabidopsis thaliana OX=3702 GN=SULTR3;4 PE=2 SV=1	P	Inorganic ion transport and metabolism	probable sulfate transporter 3.4 isoform X1 [Glycine max]
Glyma.18G150000.Wm82.a4.v1	1648	2296	2524	4384	5342	3765	34.0463	42.2123	47.1189	72.5844	93.0269	69.128	6.0476993058378e-07	1.01955811928219	up	[E]	Amino acid transport and metabolism	Molecular Function: glycine hydroxymethyltransferase activity (GO:0004372);; Biological Process: glycine metabolic process (GO:0006544);; Biological Process: L-serine catabolic process (GO:0006565);; Biological Process: one-carbon metabolic process (GO:0006730);; Molecular Function: methyltransferase activity (GO:0008168);; Molecular Function: zinc ion binding (GO:0008270);; Molecular Function: a…	K00600|1.6e-299|gmx:100499635|K00600 glycine hydroxymethyltransferase [EC:2.1.2.1] | (RefSeq) serine hydroxymethyltransferase 5	Glycine, serine and threonine metabolism (ko00260);; Cyanoamino acid metabolism (ko00460);; Glyoxylate and dicarboxylate metabolism (ko00630);; One carbon pool by folate (ko00670);; Carbon metabolism (ko01200);; Biosynthesis of amino acids (ko01230)	[E]	Amino acid transport and metabolism	Serine hydroxymethyltransferase	Serine hydroxymethyltransferase, mitochondrial OS=Solanum tuberosum OX=4113 PE=2 SV=1	E	Amino acid transport and metabolism	serine hydroxymethyltransferase 5 [Glycine max]
Glyma.09G034300.Wm82.a4.v1	28	39	48	125	77	97	0.884115	1.11956	1.39561	3.21018	2.07913	2.77964	0.00151581001570779	1.32135862135763	up	--	--	Molecular Function: transcription factor activity, sequence-specific DNA binding (GO:0003700);; Cellular Component: nucleus (GO:0005634);; Molecular Function: sequence-specific DNA binding (GO:0043565);;	K12835|1.0e-36|cmax:111493042|K12835 ATP-dependent RNA helicase DDX42 [EC:3.6.4.13] | (RefSeq) DEAD-box ATP-dependent RNA helicase 24 isoform X1	Spliceosome (ko03040)	--	--	WRKY DNA -binding domain	Probable WRKY transcription factor 48 OS=Arabidopsis thaliana OX=3702 GN=WRKY48 PE=2 SV=1	K	Transcription	WRKY transcription factor 26 [Glycine max]
Glyma.15G239500.Wm82.a4.v1	1612	3004	4160	9912	9012	6554	76.8121	127.396	179.142	378.571	362.062	277.596	0.00124778458248497	1.49494620974952	up	--	--	--	--	--	--	--	--	--	--	--	uncharacterized protein LOC100500180 precursor [Glycine max]
Glyma.04G223300.Wm82.a4.v1	273	226	296	1225	1052	987	9.17589	6.77052	8.99594	33.0872	29.898	29.5695	8.60167439117559e-31	1.97827387340081	up	--	--	Molecular Function: transcription factor activity, sequence-specific DNA binding (GO:0003700);; Cellular Component: nucleus (GO:0005634);; Molecular Function: sequence-specific DNA binding (GO:0043565);;	K16225|9.6e-21|csat:104760397|K16225 probable WRKY transcription factor 52 | (RefSeq) disease resistance protein RRS1-like	Plant-pathogen interaction (ko04626)	--	--	WRKY DNA -binding domain	WRKY DNA-binding transcription factor 70 OS=Solanum lycopersicum OX=4081 GN=WRKY70 PE=2 SV=1	K	Transcription	WRKY transcription factor 58 [Glycine max]
Glyma.14G089800.Wm82.a4.v1	33	80	141	471	582	317	0.991935	2.14841	3.83813	11.4171	14.8519	8.53232	0.000891638470196266	2.40076575504496	up	--	--	Cellular Component: cellular_component (GO:0005575);; Cellular Component: cell wall (GO:0005618);; Cellular Component: cell (GO:0005623);; Biological Process: multicellular organism development (GO:0007275);; Biological Process: biological_process (GO:0008150);; Cellular Component: plant-type cell wall (GO:0009505);; Biological Process: post-embryonic development (GO:0009791);; Biological Process…	--	--	--	--	--	--	S	Function unknown	Periaxin [Glycine soja]
Glyma.14G197000.Wm82.a4.v1	91	126	102	237	224	211	1.40081	1.72852	1.42345	2.9296	2.91653	2.89445	8.16385148269099e-05	1.02478914689387	up	[M]	Cell wall/membrane/envelope biogenesis	Molecular Function: protein kinase activity (GO:0004672);; Molecular Function: ATP binding (GO:0005524);; Cellular Component: integral component of membrane (GO:0016021);;	K13436|1.0e-35|egu:105051614|K13436 pto-interacting protein 1 [EC:2.7.11.1] | (RefSeq) PTI1-like tyrosine-protein kinase 2	Plant-pathogen interaction (ko04626)	--	--	Protein tyrosine and serine/threonine kinase	Protein MALE DISCOVERER 2 OS=Arabidopsis thaliana OX=3702 GN=MDIS2 PE=1 SV=1	T	Signal transduction mechanisms	probable inactive receptor-like protein kinase At3g56050 [Glycine max]
Glyma.10G047100.Wm82.a4.v1	34	55	28	140	95	83	1.26086	1.80854	0.916619	4.18302	2.98362	2.72934	0.00165354426399553	1.38317014650524	up	[P]	Inorganic ion transport and metabolism	Cellular Component: integral component of plasma membrane (GO:0005887);; Biological Process: response to aluminum ion (GO:0010044);;	K02069|4.0e-151|gmx:100802735|K02069 putative ABC transport system permease protein | (RefSeq) protein ALUMINUM SENSITIVE 3	--	--	--	Uncharacterised protein family (UPF0014)	Protein ALUMINUM SENSITIVE 3 OS=Arabidopsis thaliana OX=3702 GN=ALS3 PE=1 SV=1	S	Function unknown	protein ALUMINUM SENSITIVE 3 [Glycine max]
Glyma.14G015300.Wm82.a4.v1	27	21	42	191	121	76	0.191031	0.128569	0.271512	1.09385	0.729907	0.483291	1.26042294007715e-05	2.03900799721527	up	[V]	Defense mechanisms	Cellular Component: plant-type vacuole (GO:0000325);; Molecular Function: ATP binding (GO:0005524);; Cellular Component: vacuolar membrane (GO:0005774);; Cellular Component: membrane (GO:0016020);; Cellular Component: integral component of membrane (GO:0016021);; Molecular Function: ATPase activity (GO:0016887);; Molecular Function: ATPase activity, coupled to transmembrane movement of substances…	K05666|0.0e+00|gmx:100777836|K05666 ATP-binding cassette, subfamily C (CFTR/MRP), member 2 | (RefSeq) ABC transporter C family member 3	ABC transporters (ko02010)	[Q]	Secondary metabolites biosynthesis, transport and catabolism	ABC transporter	ABC transporter C family member 3 OS=Arabidopsis thaliana OX=3702 GN=ABCC3 PE=1 SV=1	Q	Secondary metabolites biosynthesis, transport and catabolism	ABC transporter C family member 3 [Glycine max]
Glyma.18G195200.Wm82.a4.v1	17	57	9	261	152	72	0.137868	0.431234	0.064451	1.78137	1.09362	0.548353	0.0270312113020452	2.48967363259398	up	--	--	Cellular Component: integral component of membrane (GO:0016021);;	K17550|5.5e-27|hbr:110653050|K17550 protein phosphatase 1 regulatory subunit 7 | (RefSeq) leucine-rich repeat receptor-like serine/threonine-protein kinase BAM2	--	[R]	General function prediction only	Leucine rich repeat	Receptor-like protein 14 OS=Arabidopsis thaliana OX=3702 GN=RLP14 PE=3 SV=1	S	Function unknown	disease resistance protein isoform X1 [Glycine max]
Glyma.03G183000.Wm82.a4.v1	5	12	6	65	96	57	0.286877	0.685411	0.374203	3.57435	5.62574	3.51546	4.43303825438835e-08	3.20739429066677	up	--	--	Biological Process: response to auxin (GO:0009733);;	K14488|4.0e-81|gmx:100816234|K14488 SAUR family protein | (RefSeq) auxin-responsive protein SAUR32	Plant hormone signal transduction (ko04075)	--	--	Auxin responsive protein	Auxin-responsive protein SAUR32 OS=Arabidopsis thaliana OX=3702 GN=SAUR32 PE=2 SV=1	S	Function unknown	auxin-responsive protein SAUR32 [Glycine max]
Glyma.11G024100.Wm82.a4.v1	237	304	233	478	635	506	15.0776	17.2678	13.4025	24.4112	34.1633	28.6515	1.16414139637537e-05	1.02153737484207	up	[VI]	Defense mechanisms;; Lipid transport and metabolism	Molecular Function: peroxidase activity (GO:0004601);; Molecular Function: glutathione peroxidase activity (GO:0004602);; Cellular Component: cytosol (GO:0005829);; Biological Process: response to oxidative stress (GO:0006979);;	K00432|3.6e-83|gmx:100500036|K00432 glutathione peroxidase [EC:1.11.1.9] | (RefSeq) putative glutathione peroxidase	Glutathione metabolism (ko00480);; Arachidonic acid metabolism (ko00590)	[O]	Posttranslational modification, protein turnover, chaperones	Glutathione peroxidase	Probable phospholipid hydroperoxide glutathione peroxidase OS=Citrus sinensis OX=2711 GN=CSA PE=1 SV=1	O	Posttranslational modification, protein turnover, chaperones	putative glutathione peroxidase [Glycine max]
Glyma.15G272800.Wm82.a4.v1	57	122	158	259	202	241	9.4955	18.1449	23.9198	34.7647	28.524	35.7929	0.00807629160675206	1.01554257326529	up	--	--	Cellular Component: integral component of membrane (GO:0016021);;	--	--	--	--	--	--	--	--	hypothetical protein GLYMA_15G272800 [Glycine max]
Glyma.13G347800.Wm82.a4.v1	18362	22942	25495	51516	51907	52934	200.91	223.413	252.104	451.737	478.792	514.76	1.76748339960688e-17	1.18056795997763	up	--	--	Molecular Function: oxidoreductase activity, acting on single donors with incorporation of molecular oxygen, incorporation of two atoms of oxygen (GO:0016702);; Biological Process: oxylipin biosynthetic process (GO:0031408);; Molecular Function: metal ion binding (GO:0046872);;	K15718|0.0e+00|gmx:547860|K15718 linoleate 9S-lipoxygenase [EC:1.13.11.58] | (RefSeq) LOX7; lipoxygenase	Linoleic acid metabolism (ko00591)	--	--	Lipoxygenase	Linoleate 9S-lipoxygenase-4 OS=Glycine max OX=3847 GN=LOX1.5 PE=1 SV=1	E	Amino acid transport and metabolism	lipoxygenase [Glycine max]
Glyma.04G194800.Wm82.a4.v1	5	14	25	112	85	108	0.322056	0.883173	1.69752	6.8204	5.44357	7.28226	6.90279658839245e-08	2.74858258151967	up	--	--	Molecular Function: calcium ion binding (GO:0005509);;	K13448|5.5e-21|gmx:100779557|K13448 calcium-binding protein CML | (RefSeq) calcium-binding protein CML38	Plant-pathogen interaction (ko04626)	--	--	EF hand	--	T	Signal transduction mechanisms	calcium-binding protein CML38 [Glycine max]
Glyma.19G255500.Wm82.a4.v1	12	28	22	357	196	79	0.18889	0.423928	0.33391	4.86397	2.80954	1.18423	1.78421920385188e-10	3.28313499143821	up	--	--	Molecular Function: ion channel activity (GO:0005216);; Cellular Component: integral component of membrane (GO:0016021);;	K05391|2.7e-256|gmx:100797784|K05391 cyclic nucleotide gated channel, plant | (RefSeq) cyclic nucleotide-gated ion channel 1 isoform X1	Plant-pathogen interaction (ko04626)	[PT]	Inorganic ion transport and metabolism;; Signal transduction mechanisms	Ion transport protein	Cyclic nucleotide-gated ion channel 1 OS=Arabidopsis thaliana OX=3702 GN=CNGC1 PE=1 SV=1	P	Inorganic ion transport and metabolism	cyclic nucleotide-gated ion channel 1-like isoform X3 [Glycine soja]
Glyma.09G272101.Wm82.a4.v1	30	76	39	557	536	169	0.369187	0.830031	0.429508	5.49845	5.56728	1.85337	2.9824523199546e-05	3.07641666042952	up	--	--	Cellular Component: integral component of membrane (GO:0016021);;	K03021|2.2e-83|mtr:MTR_8g023445|K03021 DNA-directed RNA polymerase III subunit RPC2 [EC:2.7.7.6] | (RefSeq) DNA-directed RNA polymerase	RNA polymerase (ko03020)	[R]	General function prediction only	Leucine rich repeat	Receptor-like protein EIX1 OS=Solanum lycopersicum OX=4081 GN=EIX1 PE=2 SV=2	L	Replication, recombination and repair	receptor-like protein EIX2-like precursor [Glycine max]
Glyma.08G142400.Wm82.a4.v1	5	5	4	138	93	49	0.270635	0.207038	0.184036	6.39035	4.52229	2.49709	2.13272059194945e-11	4.25275010217553	up	--	--	Molecular Function: transcription factor activity, sequence-specific DNA binding (GO:0003700);; Cellular Component: nucleus (GO:0005634);; Molecular Function: sequence-specific DNA binding (GO:0043565);;	K18835|4.6e-23|egr:104434800|K18835 WRKY transcription factor 2 | (RefSeq) WRKY transcription factor WRKY24	Plant-pathogen interaction (ko04626)	--	--	WRKY DNA -binding domain	Probable WRKY transcription factor 51 OS=Arabidopsis thaliana OX=3702 GN=WRKY51 PE=1 SV=1	K	Transcription	WRKY transcription factor 6 [Glycine max]
Glyma.19G018600.Wm82.a4.v1	62	101	92	430	268	146	1.26184	1.84402	1.68999	7.07376	4.63968	2.64801	2.1004437951183e-05	1.66351722836335	up	[MDT]	Cell wall/membrane/envelope biogenesis;; Cell cycle control, cell division, chromosome partitioning;; Signal transduction mechanisms	Molecular Function: ATP binding (GO:0005524);; Cellular Component: integral component of membrane (GO:0016021);;	K08900|2.3e-160|hbr:110667265|K08900 mitochondrial chaperone BCS1 | (RefSeq) AAA-ATPase ASD, mitochondrial-like	--	[O]	Posttranslational modification, protein turnover, chaperones	Domain associated at C-terminal with AAA	AAA-ATPase ASD, mitochondrial OS=Arabidopsis thaliana OX=3702 GN=AATP1 PE=1 SV=1	O	Posttranslational modification, protein turnover, chaperones	AAA-ATPase At3g28580 [Glycine max]
Glyma.10G253400.Wm82.a4.v1	129	104	126	330	230	250	2.01669	1.43826	1.77814	4.13598	3.02953	3.48209	2.25074687110272e-05	1.10906216036624	up	[T]	Signal transduction mechanisms	Molecular Function: protein kinase activity (GO:0004672);; Molecular Function: ATP binding (GO:0005524);; Cellular Component: integral component of membrane (GO:0016021);;	K24104|5.4e-77|thj:104799061|K24104 GPN-loop GTPase | (RefSeq) LOW QUALITY PROTEIN: uncharacterized protein LOC104799061	--	--	--	Protein kinase domain	Cysteine-rich receptor-like protein kinase 29 OS=Arabidopsis thaliana OX=3702 GN=CRK29 PE=2 SV=1	T	Signal transduction mechanisms	putative receptor-like protein kinase At4g00960 [Glycine max]
Glyma.12G103700.Wm82.a4.v1	10	20	0	84	66	31	0.094291	0.179872	0	0.739829	0.567564	0.277331	0.00433852604366426	2.53293365184391	up	[T]	Signal transduction mechanisms	Molecular Function: protein serine/threonine kinase activity (GO:0004674);; Molecular Function: ATP binding (GO:0005524);; Cellular Component: plasma membrane (GO:0005886);; Biological Process: protein phosphorylation (GO:0006468);; Cellular Component: integral component of membrane (GO:0016021);; Molecular Function: polysaccharide binding (GO:0030247);; Biological Process: recognition of pollen …	K24104|2.4e-76|thj:104799061|K24104 GPN-loop GTPase | (RefSeq) LOW QUALITY PROTEIN: uncharacterized protein LOC104799061	--	--	--	Protein tyrosine and serine/threonine kinase	G-type lectin S-receptor-like serine/threonine-protein kinase At4g03230 OS=Arabidopsis thaliana OX=3702 GN=At4g03230 PE=3 SV=3	T	Signal transduction mechanisms	G-type lectin S-receptor-like serine/threonine-protein kinase At4g03230 isoform X1 [Glycine max]
Glyma.20G030600.Wm82.a4.v1	30	86	73	227	191	191	0.966506	2.51347	2.16316	5.99931	5.29142	5.60005	8.52903636719714e-06	1.64672547563334	up	--	--	Cellular Component: integral component of membrane (GO:0016021);;	--	--	--	--	--	--	--	--	uncharacterized protein LOC100784766 [Glycine max]
Glyma.08G109400.Wm82.a4.v1	36	90	152	493	478	444	0.988551	2.19281	3.77132	10.8855	11.102	10.8726	5.73025826914176e-10	2.31155985554999	up	[Q]	Secondary metabolites biosynthesis, transport and catabolism	Biological Process: biosynthetic process (GO:0009058);; Molecular Function: naringenin-chalcone synthase activity (GO:0016210);;	K00660|3.7e-224|gmx:732575|K00660 chalcone synthase [EC:2.3.1.74] | (RefSeq) GMACHS1; chalcone synthase 1	Flavonoid biosynthesis (ko00941);; Circadian rhythm - plant (ko04712)	--	--	Chalcone and stilbene synthases, N-terminal domain	Chalcone synthase 1 OS=Glycine max OX=3847 GN=CHS1 PE=3 SV=1	H	Coenzyme transport and metabolism	chalcone synthase 1 [Glycine max]
Glyma.07G143900.Wm82.a4.v1	43	45	39	267	82	71	0.662956	0.611768	0.542436	3.30041	1.05845	0.965288	0.00296722785790367	1.6347884851087	up	--	--	Cellular Component: integral component of membrane (GO:0016021);;	--	--	[R]	General function prediction only	Leucine Rich repeats (2 copies)	Receptor-like protein 13 OS=Arabidopsis thaliana OX=3702 GN=RLP13 PE=3 SV=1	S	Function unknown	receptor-like protein 15 isoform X2 [Glycine max]
Glyma.14G049500.Wm82.a4.v1	117	171	150	795	698	357	3.96912	5.15585	4.57589	21.6042	19.9624	10.7556	3.65318491829882e-12	2.02402933838824	up	[Q]	Secondary metabolites biosynthesis, transport and catabolism	Molecular Function: 1-aminocyclopropane-1-carboxylate oxidase activity (GO:0009815);; Molecular Function: naringenin 3-dioxygenase activity (GO:0045486);; Molecular Function: metal ion binding (GO:0046872);;	K05933|1.3e-182|gmx:100784455|K05933 aminocyclopropanecarboxylate oxidase [EC:1.14.17.4] | (RefSeq) putative 1-aminocyclopropane-1-carboxylate oxidase	Cysteine and methionine metabolism (ko00270)	[QR]	Secondary metabolites biosynthesis, transport and catabolism;; General function prediction only	2OG-Fe(II) oxygenase superfamily	1-aminocyclopropane-1-carboxylate oxidase OS=Prunus mume OX=102107 GN=ACO1 PE=2 SV=1	Q	Secondary metabolites biosynthesis, transport and catabolism	1-aminocyclopropane-1-carboxylate oxidase-like [Glycine soja]
Glyma.12G198100.Wm82.a4.v1	66	30	37	120	128	80	0.708825	0.280579	0.361778	1.03811	1.1679	0.767364	0.0114210836664779	1.23322382615551	up	--		Molecular Function: protein serine/threonine kinase activity (GO:0004674);; Molecular Function: ATP binding (GO:0005524);; Cellular Component: plasma membrane (GO:0005886);; Biological Process: protein phosphorylation (GO:0006468);; Cellular Component: integral component of membrane (GO:0016021);; Molecular Function: polysaccharide binding (GO:0030247);; Biological Process: recognition of pollen …	K24104|9.1e-78|thj:104799061|K24104 GPN-loop GTPase | (RefSeq) LOW QUALITY PROTEIN: uncharacterized protein LOC104799061	--	--	--	Protein tyrosine and serine/threonine kinase	G-type lectin S-receptor-like serine/threonine-protein kinase At4g03230 OS=Arabidopsis thaliana OX=3702 GN=At4g03230 PE=3 SV=3	T	Signal transduction mechanisms	G-type lectin S-receptor-like serine/threonine-protein kinase At4g03230 isoform X1 [Glycine max]
Glyma.07G168900.Wm82.a4.v1	170	284	260	684	514	374	2.57465	3.84157	3.56544	8.33211	6.57687	5.04276	9.96672741811406e-05	1.0846019839161	up	[U]	Intracellular trafficking, secretion, and vesicular transport	--	--	--	--	--	WD40-like Beta Propeller Repeat	--	U	Intracellular trafficking, secretion, and vesicular transport	uncharacterized protein LOC100814036 [Glycine max]
Glyma.07G139200.Wm82.a4.v1	185	134	78	363	282	205	24.7211	15.9396	9.37493	38.8975	31.785	24.3537	0.0103165059993196	1.02327724072826	up	--	--	--	--	--	--	--	--	--	--	--	uncharacterized protein LOC100305688 [Glycine max]
Glyma.11G097500.Wm82.a4.v1	181	120	159	779	652	382	5.12167	3.01636	4.07812	17.7442	15.6232	9.63868	3.48836115405115e-11	1.90979784689748	up	--	--	Molecular Function: calcium ion binding (GO:0005509);;	--	--	--	--	EF-hand domain pair	--	S	Function unknown	uncharacterized protein LOC100820516 [Glycine max]
Glyma.12G046800.Wm82.a4.v1	45	84	54	164	197	159	3.29983	5.52297	3.59875	9.782	12.3572	10.4731	1.70936077003708e-05	1.46608736302903	up	--	--	--	--	--	--	--	Domain of unknown function (DUF4228)	--	S	Function unknown	uncharacterized protein LOC100789718 [Glycine max]
Glyma.20G129600.Wm82.a4.v1	116	200	161	339	448	297	8.67943	13.3884	10.8443	20.3521	28.3283	19.82	8.16385148269099e-05	1.14619246851257	up	--	--	Cellular Component: chloroplast thylakoid membrane (GO:0009535);; Cellular Component: integral component of membrane (GO:0016021);;	K07937|5.2e-35|pper:18767606|K07937 ADP-ribosylation factor 1/2 | (RefSeq) ADP-ribosylation factor 1	Endocytosis (ko04144)	--	--	--	Stress enhanced protein 1, chloroplastic OS=Arabidopsis thaliana OX=3702 GN=SEP1 PE=2 SV=1	S	Function unknown	uncharacterized protein LOC100500418 isoform X1 [Glycine max]
Glyma.02G086100.Wm82.a4.v1	1030	1154	960	3387	2463	2657	9.76688	9.73745	8.2341	25.8129	19.7372	22.4475	1.62131164502838e-20	1.37547018181885	up	--	--	Molecular Function: RNA binding (GO:0003723);; Molecular Function: RNA-directed 5'-3' RNA polymerase activity (GO:0003968);; Biological Process: gene silencing by RNA (GO:0031047);;	K11699|0.0e+00|gmx:100811587|K11699 RNA-dependent RNA polymerase [EC:2.7.7.48] | (RefSeq) RNA-dependent RNA polymerase 1	--	[A]	RNA processing and modification	RNA dependent RNA polymerase	RNA-dependent RNA polymerase 1 OS=Arabidopsis thaliana OX=3702 GN=RDR1 PE=2 SV=1	A	RNA processing and modification	RNA-dependent RNA polymerase 1 [Glycine max]
Glyma.18G265900.Wm82.a4.v1	47	71	62	159	188	117	1.11199	1.51041	1.34494	3.05932	3.80601	2.48485	0.000185827852333284	1.32157982936768	up	[G]	Carbohydrate transport and metabolism	Molecular Function: UDP-glycosyltransferase activity (GO:0008194);; Cellular Component: intracellular membrane-bounded organelle (GO:0043231);;	K16266|3.7e-63|mesc:110627793|K16266 cyanohydrin UDP-glucosyltransferase [EC:2.4.1.-] | (RefSeq) linamarin synthase 2	Cyanoamino acid metabolism (ko00460)	[GC]	Carbohydrate transport and metabolism;; Energy production and conversion	UDP-glucoronosyl and UDP-glucosyl transferase	UDP-glycosyltransferase 83A1 OS=Arabidopsis thaliana OX=3702 GN=UGT83A1 PE=2 SV=1	--	--	UDP-glycosyltransferase 83A1 [Glycine max]
Glyma.11G088300.Wm82.a4.v1	2	15	42	98	86	64	0.136521	0.979168	2.81422	5.80865	5.38447	4.2351	0.0087421519343493	2.03676543090703	up	--	--	--	--	--	--	--	--	--	--	--	hypothetical protein glysoja_003538 [Glycine soja]
Glyma.14G080100.Wm82.a4.v1	29	27	45	88	130	41	0.424273	0.363806	0.608332	1.09067	1.74999	0.548513	0.0270511807617197	1.31423849642258	up	[T]	Signal transduction mechanisms	Molecular Function: protein serine/threonine kinase activity (GO:0004674);; Molecular Function: ATP binding (GO:0005524);; Cellular Component: cytoplasm (GO:0005737);; Biological Process: regulation of mitotic cell cycle (GO:0007346);; Biological Process: signal transduction by protein phosphorylation (GO:0023014);; Biological Process: stress-activated protein kinase signaling cascade (GO:0031098…	K04420|5.2e-128|nau:109217874|K04420 mitogen-activated protein kinase kinase kinase 2 [EC:2.7.11.25] | (RefSeq) mitogen-activated protein kinase kinase kinase YODA-like	--	[T]	Signal transduction mechanisms	Protein kinase domain	Mitogen-activated protein kinase kinase kinase 5 OS=Arabidopsis thaliana OX=3702 GN=MAPKKK5 PE=1 SV=1	T	Signal transduction mechanisms	mitogen-activated protein kinase kinase kinase 5 isoform X1 [Glycine max]
Glyma.10G221000.Wm82.a4.v1	27	17	49	159	82	84	0.443854	0.245639	0.746122	2.14168	1.15399	1.25501	0.000741823201134407	1.73405993488521	up	--	--	Molecular Function: hydrolase activity (GO:0016787);; Biological Process: phosphatidylinositol dephosphorylation (GO:0046856);;	K20279|0.0e+00|gmx:100799000|K20279 synaptojanin [EC:3.1.3.36] | (RefSeq) type IV inositol polyphosphate 5-phosphatase 3	Inositol phosphate metabolism (ko00562);; Phosphatidylinositol signaling system (ko04070)	[U]	Intracellular trafficking, secretion, and vesicular transport	Endonuclease/Exonuclease/phosphatase family	Type IV inositol polyphosphate 5-phosphatase 3 OS=Arabidopsis thaliana OX=3702 GN=IP5P3 PE=1 SV=1	T	Signal transduction mechanisms	type IV inositol polyphosphate 5-phosphatase 3 [Glycine max]
Glyma.12G155700.Wm82.a4.v1	23	31	47	92	115	128	0.301533	0.368281	0.565147	0.994485	1.45751	1.59626	5.96611436990543e-05	1.6905048957765	up	[M]	Cell wall/membrane/envelope biogenesis	Molecular Function: protein kinase activity (GO:0004672);; Molecular Function: ATP binding (GO:0005524);;	K16240|5.5e-158|jcu:105645706|K16240 protein suppressor of PHYA-105 1 | (RefSeq) protein SPA1-RELATED 2 isoform X1	Circadian rhythm - plant (ko04712)	--	--	WD domain, G-beta repeat	Protein SPA1-RELATED 3 OS=Arabidopsis thaliana OX=3702 GN=SPA3 PE=1 SV=1	J	Translation, ribosomal structure and biogenesis	protein SPA1-RELATED 3 isoform X1 [Glycine max]
Glyma.06G157400.Wm82.a4.v1	81	51	57	249	274	166	2.90811	1.62851	1.84534	7.22252	8.33914	5.33723	8.53008492232091e-08	1.80444828927649	up	--	--	Molecular Function: DNA binding (GO:0003677);; Cellular Component: nucleus (GO:0005634);; Biological Process: regulation of transcription, DNA-templated (GO:0006355);;	K00521|9.5e-39|cmos:111447866|K00521 ferric-chelate reductase [EC:1.16.1.7] | (RefSeq) ferric reduction oxidase 7, chloroplastic-like	--	--	--	No apical meristem (NAM) protein	NAC domain-containing protein 2 OS=Arabidopsis thaliana OX=3702 GN=NAC002 PE=1 SV=2	K	Transcription	NAC transcription factor [Glycine max]
Glyma.11G082300.Wm82.a4.v1	99	125	192	374	405	486	5.6521	6.39858	9.99225	17.2471	19.6623	24.8729	2.12824520598056e-08	1.56277830021136	up	[P]	Inorganic ion transport and metabolism	Biological Process: response to acid chemical (GO:0001101);; Molecular Function: molecular_function (GO:0003674);; Molecular Function: catalytic activity (GO:0003824);; Molecular Function: thiosulfate sulfurtransferase activity (GO:0004792);; Cellular Component: cellular_component (GO:0005575);; Cellular Component: intracellular (GO:0005622);; Cellular Component: cell (GO:0005623);; Cellular Comp…	K22547|1.3e-25|pda:103700882|K22547 arsenate reductase [EC:1.20.4.1] | (RefSeq) thiosulfate sulfurtransferase 18-like	--	[P]	Inorganic ion transport and metabolism	Rhodanese-like domain	Rhodanese-like domain-containing protein 15, chloroplastic OS=Arabidopsis thaliana OX=3702 GN=STR15 PE=2 SV=1	P	Inorganic ion transport and metabolism	senescence-associated protein [Glycine max]
Glyma.18G287900.Wm82.a4.v1	369	283	422	922	699	642	5.8682	3.99759	6.06334	11.7466	9.37467	9.06388	8.71070186646273e-06	1.01119089199687	up	[O]	Posttranslational modification, protein turnover, chaperones	Molecular Function: ATP binding (GO:0005524);; Cellular Component: cytoplasm (GO:0005737);; Biological Process: response to unfolded protein (GO:0006986);; Molecular Function: ATPase activity (GO:0016887);; Molecular Function: heat shock protein binding (GO:0031072);; Biological Process: cellular response to unfolded protein (GO:0034620);; Biological Process: protein refolding (GO:0042026);; Mole…	K03283|0.0e+00|gmx:100783822|K03283 heat shock 70kDa protein 1/2/6/8 | (RefSeq) heat shock cognate 70 kDa protein 2	Spliceosome (ko03040);; Protein processing in endoplasmic reticulum (ko04141);; Endocytosis (ko04144)	[O]	Posttranslational modification, protein turnover, chaperones	Hsp70 protein	Heat shock cognate 70 kDa protein OS=Petunia hybrida OX=4102 GN=HSP70 PE=2 SV=1	O	Posttranslational modification, protein turnover, chaperones	heat shock cognate 70 kDa protein 2 [Glycine max]
Glyma.19G015500.Wm82.a4.v1	446	415	485	1186	886	810	47.2572	39.1455	46.5198	100.865	79.2542	76.3838	3.25743369960647e-08	1.03587367330239	up	--	--	--	--	--	--	--	--	--	--	--	uncharacterized protein LOC100305542 [Glycine max]
Glyma.13G259400.Wm82.a4.v1	32	42	40	115	118	93	1.01298	1.29903	1.15996	2.9954	3.25435	2.68649	7.24101696216658e-05	1.46629833650517	up	[Q]	Secondary metabolites biosynthesis, transport and catabolism	Molecular Function: metal ion binding (GO:0046872);; Molecular Function: C-19 gibberellin 2-beta-dioxygenase activity (GO:0052634);;	K04125|1.2e-186|gmx:100818088|K04125 gibberellin 2beta-dioxygenase [EC:1.14.11.13] | (RefSeq) uncharacterized protein LOC100818088	Diterpenoid biosynthesis (ko00904)	[QR]	Secondary metabolites biosynthesis, transport and catabolism;; General function prediction only	2OG-Fe(II) oxygenase superfamily	Gibberellin 2-beta-dioxygenase 1 OS=Pisum sativum OX=3888 GN=GA2OX1 PE=1 SV=1	Q	Secondary metabolites biosynthesis, transport and catabolism	gibberellin 2-beta-dioxygenase 6 [Glycine max]
Glyma.08G312000.Wm82.a4.v1	17	90	22	1080	1775	801	0.400833	1.8829	0.455512	20.4696	35.408	16.8401	6.90279658839245e-08	4.80962944792461	up	--	--	Molecular Function: transferase activity, transferring acyl groups other than amino-acyl groups (GO:0016747);;	K13065|2.1e-263|gmx:100779814|K13065 shikimate O-hydroxycinnamoyltransferase [EC:2.3.1.133] | (RefSeq) spermidine hydroxycinnamoyl transferase	Phenylpropanoid biosynthesis (ko00940);; Flavonoid biosynthesis (ko00941);; Stilbenoid, diarylheptanoid and gingerol biosynthesis (ko00945)	--	--	Transferase family	Spermidine hydroxycinnamoyl transferase OS=Arabidopsis thaliana OX=3702 GN=SHT PE=1 SV=1	S	Function unknown	spermidine hydroxycinnamoyl transferase [Glycine max]
Glyma.18G074600.Wm82.a4.v1	131	236	277	458	405	468	4.26641	6.81751	8.14764	11.9612	11.1244	13.5406	0.000403059240708801	1.00466236130873	up	--	--	Cellular Component: integral component of membrane (GO:0016021);;	K13148|2.2e-28|egu:105053331|K13148 integrator complex subunit 11 [EC:3.1.27.-] | (RefSeq) uncharacterized protein LOC105053331	--	[O]	Posttranslational modification, protein turnover, chaperones	Ring finger domain	E3 ubiquitin-protein ligase At1g63170 OS=Arabidopsis thaliana OX=3702 GN=At1g63170 PE=2 SV=2	O	Posttranslational modification, protein turnover, chaperones	E3 ubiquitin-protein ligase At4g11680 isoform X1 [Glycine max]
Glyma.08G320400.Wm82.a4.v1	59	147	146	328	315	260	5.96783	13.1943	13.3469	26.5256	26.8507	23.3214	0.000124885818506694	1.32001763358985	up	--	--	--	--	--	--	--	--	--	--	--	uncharacterized protein LOC100795224 [Glycine max]
Glyma.15G013900.Wm82.a4.v1	55	35	87	215	169	136	1.90741	1.05035	2.71234	5.96908	4.91782	4.18628	0.000194523113478026	1.49291305671724	up	--	--	Biological Process: intracellular protein transport (GO:0006886);; Biological Process: ER to Golgi vesicle-mediated transport (GO:0006888);; Biological Process: retrograde vesicle-mediated transport, Golgi to ER (GO:0006890);; Biological Process: intra-Golgi vesicle-mediated transport (GO:0006891);; Cellular Component: COPI vesicle coat (GO:0030126);;	K17302|4.8e-118|gmx:100807969|K17302 coatomer subunit beta' | (RefSeq) coatomer subunit beta'-2 isoform X1	--	[U]	Intracellular trafficking, secretion, and vesicular transport	WD domain, G-beta repeat	Coatomer subunit beta'-2 OS=Oryza sativa subsp. japonica OX=39947 GN=Os02g0209100 PE=2 SV=1	U	Intracellular trafficking, secretion, and vesicular transport	coatomer subunit beta'-2 isoform X1 [Glycine max]
Glyma.04G252100.Wm82.a4.v1	94	64	65	280	162	212	5.86529	3.51796	3.67226	14.0406	8.52444	11.7833	6.14368416808398e-06	1.47867794847218	up	[K]	Transcription	Molecular Function: nucleic acid binding (GO:0003676);; Molecular Function: zinc ion binding (GO:0008270);;	K09250|3.3e-28|pxb:103953477|K09250 cellular nucleic acid-binding protein | (RefSeq) cold shock protein 2-like	--	[J]	Translation, ribosomal structure and biogenesis	'Cold-shock' DNA-binding domain	Cold shock protein 1 OS=Arabidopsis thaliana OX=3702 GN=CSP1 PE=1 SV=1	J	Translation, ribosomal structure and biogenesis	glycine-rich protein 2 [Glycine max]
Glyma.10G228100.Wm82.a4.v1	37	32	39	222	270	82	0.439976	0.335676	0.417533	2.1134	2.70623	0.866469	2.46848419258828e-07	2.35576435634794	up	--	--	Cellular Component: integral component of membrane (GO:0016021);;	K03021|3.6e-57|mtr:MTR_8g023445|K03021 DNA-directed RNA polymerase III subunit RPC2 [EC:2.7.7.6] | (RefSeq) DNA-directed RNA polymerase	RNA polymerase (ko03020)	--	--	Leucine rich repeat	Receptor-like protein EIX1 OS=Solanum lycopersicum OX=4081 GN=EIX1 PE=2 SV=2	G	Carbohydrate transport and metabolism	receptor-like protein EIX2 [Glycine max]
Glyma.16G033600.Wm82.a4.v1	49	57	116	265	220	153	1.14881	1.18417	2.45951	4.9897	4.34196	3.19178	0.000208254615385506	1.4703425510106	up	--	--	Molecular Function: transferase activity, transferring acyl groups other than amino-acyl groups (GO:0016747);;	K13065|6.0e-141|cic:CICLE_v10001106mg|K13065 shikimate O-hydroxycinnamoyltransferase [EC:2.3.1.133] | (RefSeq) hypothetical protein	Phenylpropanoid biosynthesis (ko00940);; Flavonoid biosynthesis (ko00941);; Stilbenoid, diarylheptanoid and gingerol biosynthesis (ko00945)	--	--	Transferase family	Stemmadenine O-acetyltransferase OS=Catharanthus roseus OX=4058 GN=SAT PE=1 SV=1	S	Function unknown	transferase family protein isoform X1 [Glycine max]
Glyma.03G078600.Wm82.a4.v1	205	429	505	1359	869	787	4.40083	8.18985	9.79983	23.3937	15.7338	15.0237	1.29290347999347e-05	1.35261321777057	up	--	--	Biological Process: cutin biosynthetic process (GO:0010143);; Cellular Component: membrane (GO:0016020);; Cellular Component: integral component of membrane (GO:0016021);; Molecular Function: phosphatase activity (GO:0016791);; Molecular Function: glycerol-3-phosphate 2-O-acyltransferase activity (GO:0090447);;	K13508|7.4e-286|gmx:100795122|K13508 glycerol-3-phosphate acyltransferase [EC:2.3.1.15 2.3.1.198] | (RefSeq) glycerol-3-phosphate 2-O-acyltransferase 6	Glycerolipid metabolism (ko00561);; Glycerophospholipid metabolism (ko00564)	--	--	haloacid dehalogenase-like hydrolase	Glycerol-3-phosphate 2-O-acyltransferase 6 OS=Arabidopsis thaliana OX=3702 GN=GPAT6 PE=1 SV=1	I	Lipid transport and metabolism	glycerol-3-phosphate 2-O-acyltransferase 6 [Glycine max]
Glyma.01G172100.Wm82.a4.v1	17	23	36	81	55	56	1.5307	1.85349	3.03585	6.03111	4.36125	4.64082	0.016888566044852	1.28146266711196	up	--	--	--	--	--	--	--	--	--	S	Function unknown	uncharacterized protein LOC100793661 [Glycine max]
Glyma.11G225600.Wm82.a4.v1	176	206	185	421	391	404	4.06691	4.22336	3.84355	7.78845	7.60515	8.29429	5.98293499687283e-08	1.04842469093359	up	[G]	Carbohydrate transport and metabolism	Molecular Function: UDP-glycosyltransferase activity (GO:0008194);; Cellular Component: intracellular membrane-bounded organelle (GO:0043231);; Molecular Function: quercetin 3-O-glucosyltransferase activity (GO:0080043);; Molecular Function: quercetin 7-O-glucosyltransferase activity (GO:0080044);;	K13493|3.4e-123|brp:103846928|K13493 cytokinin-N-glucosyltransferase [EC:2.4.1.-] | (RefSeq) UDP-glycosyltransferase 76C2	Zeatin biosynthesis (ko00908)	[GC]	Carbohydrate transport and metabolism;; Energy production and conversion	UDP-glucoronosyl and UDP-glucosyl transferase	UDP-glycosyltransferase 76F1 OS=Arabidopsis thaliana OX=3702 GN=UGT76F1 PE=2 SV=1	--	--	UDP-glycosyltransferase 76B1 [Glycine max]
Glyma.16G007700.Wm82.a4.v1	169	421	286	858	1349	599	8.62339	19.0877	13.1898	35.0808	58.0543	27.1387	0.00905719829798981	1.65303943293976	up	--	--	Cellular Component: cell wall (GO:0005618);; Molecular Function: manganese ion binding (GO:0030145);; Molecular Function: nutrient reservoir activity (GO:0045735);; Cellular Component: apoplast (GO:0048046);;	--	--	--	--	Cupin	Auxin-binding protein ABP19a OS=Prunus persica OX=3760 GN=ABP19A PE=3 SV=1	O	Posttranslational modification, protein turnover, chaperones	germin-like protein precursor [Glycine max]
Glyma.09G093050.Wm82.a4.v1	339	439	689	2694	1846	1293	16.4411	18.917	30.2051	104.735	75.5048	55.7553	3.81322622808575e-12	1.93291939870926	up	--	--	Molecular Function: structural constituent of cell wall (GO:0005199);; Cellular Component: extracellular region (GO:0005576);;	--	--	--	--	Extensin-like protein repeat	Repetitive proline-rich cell wall protein 2 OS=Glycine max OX=3847 GN=PRP2 PE=2 SV=1	O	Posttranslational modification, protein turnover, chaperones	repetitive proline-rich cell wall protein 2 precursor [Glycine max]
Glyma.08G314700.Wm82.a4.v1	26	65	51	124	133	141	0.856488	1.94941	1.5409	3.34915	3.79838	4.23933	0.000295157745411137	1.44989780409104	up	--	--	Biological Process: protein polyubiquitination (GO:0000209);; Molecular Function: molecular_function (GO:0003674);; Molecular Function: catalytic activity (GO:0003824);; Molecular Function: ubiquitin-protein transferase activity (GO:0004842);; Molecular Function: binding (GO:0005488);; Molecular Function: protein binding (GO:0005515);; Cellular Component: cellular_component (GO:0005575);; Cellula…	K20417|7.0e-181|gmx:100793638|K20417 palmitoyl-[glycerolipid] 3-(E)-desaturase [EC:1.14.19.43] | (RefSeq) fatty acid desaturase 4, chloroplastic	--	[O]	Posttranslational modification, protein turnover, chaperones	B domain of TMEM189, localisation domain	Fatty acid desaturase 4, chloroplastic OS=Arabidopsis thaliana OX=3702 GN=FAD4 PE=1 SV=1	O	Posttranslational modification, protein turnover, chaperones	fatty acid desaturase 4, chloroplastic [Glycine max]
Glyma.15G003300.Wm82.a4.v1	42	32	44	163	101	113	1.35048	0.904392	1.27862	4.21753	2.74268	3.24065	1.67967590733135e-05	1.60843246283659	up	--	--	Molecular Function: transcription factor activity, sequence-specific DNA binding (GO:0003700);; Cellular Component: nucleus (GO:0005634);; Molecular Function: sequence-specific DNA binding (GO:0043565);;	K18834|4.3e-16|zju:107406670|K18834 WRKY transcription factor 1 | (RefSeq) WRKY transcription factor 1-like	Plant-pathogen interaction (ko04626)	--	--	WRKY DNA -binding domain	Probable WRKY transcription factor 40 OS=Arabidopsis thaliana OX=3702 GN=WRKY40 PE=1 SV=1	K	Transcription	hypothetical protein GLYMA_15G003300 [Glycine max]
Glyma.11G154900.Wm82.a4.v1	6425	7666	8120	26436	18183	12019	757.059	803.917	864.663	2496.41	1806.16	1258.66	3.38208677033516e-08	1.28684515089714	up	--	--	Molecular Function: structural constituent of cell wall (GO:0005199);;	--	--	--	--	Extensin-like protein repeat	Repetitive proline-rich cell wall protein 3 OS=Glycine max OX=3847 GN=PRP3 PE=3 SV=1	--	--	repetitive proline-rich cell wall protein 3 precursor [Glycine max]
Glyma.14G073200.Wm82.a4.v1	49	61	36	158	100	94	3.71937	4.14365	2.41449	9.80117	6.52366	6.43668	0.00339817718194216	1.20466940267995	up	--	--	--	--	--	--	--	--	--	--	--	uncharacterized protein LOC100527212 [Glycine max]
Glyma.15G160300.Wm82.a4.v1	22	27	12	276	94	60	0.32047	0.34084	0.14715	3.23175	1.14907	0.77302	3.71514373127962e-06	2.72640199716264	up	--	--	Cellular Component: membrane (GO:0016020);; Cellular Component: integral component of membrane (GO:0016021);;	K20890|4.6e-42|oeu:111370894|K20890 xylan alpha-glucuronosyltransferase [EC:2.4.1.-] | (RefSeq) UDP-glucuronate:xylan alpha-glucuronosyltransferase 1-like	--	[R]	General function prediction only	Domain of unknown function	--	S	Function unknown	uncharacterized protein LOC100812799 isoform X2 [Glycine max]
Glyma.17G056900.Wm82.a4.v1	55	60	41	251	117	127	1.3191	1.29086	0.900594	4.88816	2.38654	2.74542	6.2401325805382e-05	1.59071289948361	up	[T]	Signal transduction mechanisms	Molecular Function: protein serine/threonine kinase activity (GO:0004674);; Molecular Function: ATP binding (GO:0005524);;	K00924|1.3e-95|bna:106348148|K00924 kinase [EC:2.7.1.-] | (RefSeq) probable serine/threonine-protein kinase CST	--	[T]	Signal transduction mechanisms	Protein kinase domain	Probable serine/threonine-protein kinase PIX13 OS=Arabidopsis thaliana OX=3702 GN=PIX13 PE=1 SV=2	T	Signal transduction mechanisms	probable serine/threonine-protein kinase PIX13 [Glycine max]
Glyma.10G061800.Wm82.a4.v1	606	1004	1171	2793	2902	1343	24.7708	36.5512	43.2994	91.5989	100.11	48.845	0.01595563968137	1.29526043384868	up	--	--	Cellular Component: extracellular region (GO:0005576);; Biological Process: defense response (GO:0006952);;	K12173|5.8e-40|gmx:100794341|K12173 BRCA1-A complex subunit BRE | (RefSeq) BRISC and BRCA1-A complex member 2	Homologous recombination (ko03440)	--	--	Thaumatin family	Thaumatin-like protein 1a OS=Malus domestica OX=3750 GN=TL1 PE=1 SV=1	T	Signal transduction mechanisms	thaumatin-like protein 1b [Glycine max]
Glyma.11G050900.Wm82.a4.v1	16	15	18	102	50	43	0.44322	0.377709	0.438925	2.42083	1.19294	1.12817	0.000751191851658448	1.91829083638244	up	--	--	Molecular Function: protein serine/threonine phosphatase activity (GO:0004722);; Molecular Function: metal ion binding (GO:0046872);;	K01102|3.5e-203|gmx:100809958|K01102 pyruvate dehydrogenase phosphatase [EC:3.1.3.43] | (RefSeq) probable protein phosphatase 2C 63	--	[T]	Signal transduction mechanisms	Protein phosphatase 2C	Probable protein phosphatase 2C 63 OS=Arabidopsis thaliana OX=3702 GN=At4g33920 PE=2 SV=1	T	Signal transduction mechanisms	probable protein phosphatase 2C 78 isoform X1 [Glycine max]
Glyma.08G072300.Wm82.a4.v1	158	175	280	480	557	356	5.06938	4.98958	8.10865	12.329	15.0564	10.1359	0.000117913331066525	1.13882557402614	up	[H]	Coenzyme transport and metabolism	Cellular Component: mitochondrion (GO:0005739);; Molecular Function: alternative oxidase activity (GO:0009916);; Biological Process: alternative respiration (GO:0010230);; Cellular Component: integral component of membrane (GO:0016021);; Molecular Function: metal ion binding (GO:0046872);; Cellular Component: respiratory chain (GO:0070469);; Molecular Function: ubiquinol:oxygen oxidoreductase act…	K17893|3.4e-186|gmx:547897|K17893 ubiquinol oxidase [EC:1.10.3.11] | (RefSeq) AOX2; ubiquinol oxidase 2, mitochondrial	--	--	--	Alternative oxidase	Ubiquinol oxidase 2, mitochondrial OS=Glycine max OX=3847 GN=AOX2 PE=1 SV=2	C	Energy production and conversion	alternative oxidase 2a [Glycine max]
Glyma.U031524.Wm82.a4.v1	31	54	76	139	141	97	0.687835	1.08583	1.55783	2.53426	2.7159	1.96591	0.00650839432749884	1.18411412950528	up	--	--	Molecular Function: UDP-glycosyltransferase activity (GO:0008194);; Cellular Component: intracellular membrane-bounded organelle (GO:0043231);;	K23260|1.1e-62|ini:109184284|K23260 scopoletin glucosyltransferase [EC:2.4.1.128] | (RefSeq) scopoletin glucosyltransferase-like	Phenylpropanoid biosynthesis (ko00940)	[GC]	Carbohydrate transport and metabolism;; Energy production and conversion	UDP-glucoronosyl and UDP-glucosyl transferase	UDP-glycosyltransferase 89B2 OS=Stevia rebaudiana OX=55670 GN=UGT89B2 PE=2 SV=1	--	--	UDP-glycosyltransferase 89B2 [Glycine max]
Glyma.07G033800.Wm82.a4.v1	20	47	17	64	120	51	0.550206	1.16682	0.411662	1.443	2.84872	1.27589	0.0220320508351791	1.45608336662663	up	[Q]	Secondary metabolites biosynthesis, transport and catabolism	Biological Process: response to light stimulus (GO:0009416);; Biological Process: gibberellin biosynthetic process (GO:0009686);; Molecular Function: gibberellin 3-beta-dioxygenase activity (GO:0016707);; Molecular Function: metal ion binding (GO:0046872);; Molecular Function: dioxygenase activity (GO:0051213);;	K04124|7.7e-227|gmx:100795921|K04124 gibberellin 3beta-dioxygenase [EC:1.14.11.15] | (RefSeq) gibberellin 3-beta-dioxygenase 1	Diterpenoid biosynthesis (ko00904)	[QR]	Secondary metabolites biosynthesis, transport and catabolism;; General function prediction only	2OG-Fe(II) oxygenase superfamily	Gibberellin 3-beta-dioxygenase 1 OS=Pisum sativum OX=3888 GN=LE PE=1 SV=1	E	Amino acid transport and metabolism	gibberellin 3-beta-dioxygenase 1 [Glycine max]
Glyma.20G137700.Wm82.a4.v1	58	58	64	310	175	84	0.911144	0.810179	0.916792	3.93628	2.33656	1.18103	0.000594386419798441	1.58481511043003	up	--		Molecular Function: protein serine/threonine kinase activity (GO:0004674);; Molecular Function: ATP binding (GO:0005524);; Cellular Component: plasma membrane (GO:0005886);; Biological Process: protein phosphorylation (GO:0006468);; Cellular Component: integral component of membrane (GO:0016021);;	K24104|2.6e-84|thj:104799061|K24104 GPN-loop GTPase | (RefSeq) LOW QUALITY PROTEIN: uncharacterized protein LOC104799061	--	--	--	Protein tyrosine and serine/threonine kinase	Cysteine-rich receptor-like protein kinase 26 OS=Arabidopsis thaliana OX=3702 GN=CRK26 PE=2 SV=1	T	Signal transduction mechanisms	cysteine-rich receptor-like protein kinase precursor [Glycine max]
Glyma.05G085200.Wm82.a4.v1	81	76	170	503	483	264	4.56126	3.77194	8.62335	22.7402	22.9757	13.2236	2.05149681159566e-07	1.88230478414385	up	--	--	Molecular Function: calcium ion binding (GO:0005509);;	K13448|1.7e-89|gmx:100786354|K13448 calcium-binding protein CML | (RefSeq) calmodulin-like protein 1	Plant-pathogen interaction (ko04626)	[T]	Signal transduction mechanisms	EF hand	Probable calcium-binding protein CML25 OS=Arabidopsis thaliana OX=3702 GN=CML25 PE=2 SV=1	T	Signal transduction mechanisms	calmodulin-like protein 1 [Glycine max]
Glyma.13G246900.Wm82.a4.v1	21	67	28	81	123	97	1.59604	4.47764	1.88361	4.91238	7.83568	6.55624	0.0132875382597954	1.3491207365268	up	--	--	--	--	--	--	--	--	--	--	--	uncharacterized protein LOC100784070 [Glycine max]
Glyma.18G250500.Wm82.a4.v1	86	73	110	201	199	163	0.883415	0.648442	1.04577	1.68307	1.77828	1.52501	0.0010825433446549	1.01112249104595	up	[M]	Cell wall/membrane/envelope biogenesis	Molecular Function: protein kinase activity (GO:0004672);; Molecular Function: ATP binding (GO:0005524);; Cellular Component: plasma membrane (GO:0005886);; Biological Process: hormone-mediated signaling pathway (GO:0009755);; Cellular Component: integral component of membrane (GO:0016021);;	K13415|4.2e-84|han:110929858|K13415 protein brassinosteroid insensitive 1 [EC:2.7.10.1 2.7.11.1] | (RefSeq) systemin receptor SR160-like	Plant hormone signal transduction (ko04075)	--	--	Leucine rich repeat	MDIS1-interacting receptor like kinase 2 OS=Arabidopsis thaliana OX=3702 GN=MIK2 PE=1 SV=3	T	Signal transduction mechanisms	MDIS1-interacting receptor like kinase 2 [Glycine max]
Glyma.14G043100.Wm82.a4.v1	19	17	22	94	87	79	0.752368	0.599845	0.780862	3.04086	2.94604	2.80887	6.69902870672164e-07	2.1090493317244	up	--	--	--	K13466|1.6e-16|tcc:18605675|K13466 EIX receptor 1/2 | (RefSeq) probable LRR receptor-like serine/threonine-protein kinase At4g36180	Plant-pathogen interaction (ko04626)	[R]	General function prediction only	Leucine rich repeat N-terminal domain	Receptor-like protein 6 OS=Arabidopsis thaliana OX=3702 GN=RLP6 PE=3 SV=1	V	Defense mechanisms	hypothetical protein GLYMA_14G043100 [Glycine max]
Glyma.19G137800.Wm82.a4.v1	8	42	52	100	95	89	0.339564	1.72503	2.14086	3.67921	3.68289	3.64777	0.0192931742799179	1.44570719574575	up	--	--	Molecular Function: transcription factor activity, sequence-specific DNA binding (GO:0003700);; Cellular Component: nucleus (GO:0005634);; Cellular Component: host cell nucleus (GO:0042025);; Molecular Function: sequence-specific DNA binding (GO:0043565);;	K09419|2.3e-125|gmx:100786140|K09419 heat shock transcription factor, other eukaryote | (RefSeq) GMHSF-36; heat stress transcription factor Hsf-36 isoform 1	--	[K]	Transcription	HSF-type DNA-binding	Heat stress transcription factor B-3 OS=Arabidopsis thaliana OX=3702 GN=HSFB3 PE=1 SV=1	K	Transcription	heat stress transcription factor 36 isoform 2 [Glycine max]
Glyma.04G066300.Wm82.a4.v1	58	53	38	228	88	100	2.73824	2.21117	1.60515	8.61683	3.49906	4.18573	0.00305472317382324	1.39699811311261	up	--	--	Cellular Component: nucleus (GO:0005634);; Biological Process: regulation of transcription, DNA-templated (GO:0006355);; Biological Process: auxin-activated signaling pathway (GO:0009734);;	K14484|7.1e-127|gmx:100802759|K14484 auxin-responsive protein IAA | (RefSeq) auxin-responsive protein IAA29-like	Plant hormone signal transduction (ko04075)	--	--	AUX/IAA family	Auxin-responsive protein IAA29 OS=Arabidopsis thaliana OX=3702 GN=IAA29 PE=1 SV=2	K	Transcription	auxin-responsive protein IAA29-like [Glycine max]
Glyma.03G127800.Wm82.a4.v1	106	91	81	252	220	162	6.71681	5.15928	4.63038	12.8532	11.7943	9.13349	0.000235462920150497	1.1266857309941	up	--	--	Biological Process: positive regulation of sequence-specific DNA binding transcription factor activity (GO:0051091);;	--	--	--	--	VQ motif	Sigma factor binding protein 1, chloroplastic OS=Arabidopsis thaliana OX=3702 GN=SIB1 PE=1 SV=1	S	Function unknown	Sigma factor binding protein 2, chloroplastic [Glycine soja]
Glyma.16G165200.Wm82.a4.v1	439	483	984	1568	1627	1489	17.7342	17.3872	35.9607	50.8234	55.4758	53.5257	1.11812506776537e-05	1.25331460704343	up	--	--	Biological Process: response to light stimulus (GO:0009416);; Cellular Component: photosystem I (GO:0009522);; Cellular Component: photosystem II (GO:0009523);; Cellular Component: chloroplast thylakoid membrane (GO:0009535);; Biological Process: photosynthesis, light harvesting in photosystem I (GO:0009768);; Cellular Component: chloroplast envelope (GO:0009941);; Cellular Component: plastoglobu…	K08912|4.8e-151|gmx:100799813|K08912 light-harvesting complex II chlorophyll a/b binding protein 1 | (RefSeq) chlorophyll a-b binding protein of LHCII type 1	Photosynthesis - antenna proteins (ko00196)	--	--	Chlorophyll A-B binding protein	Chlorophyll a-b binding protein 3, chloroplastic OS=Glycine max OX=3847 GN=CAB3 PE=3 SV=1	C	Energy production and conversion	chlorophyll a-b binding protein of LHCII type 1 [Glycine max]
Glyma.11G243900.Wm82.a4.v1	110	95	91	341	239	161	1.60535	1.23111	1.26519	4.05377	3.02522	2.05882	0.000172065819298787	1.25397877213805	up	--	--	Molecular Function: protein tyrosine phosphatase activity (GO:0004725);; Molecular Function: protein tyrosine/serine/threonine phosphatase activity (GO:0008138);;	K10999|7.9e-151|han:110910338|K10999 cellulose synthase A [EC:2.4.1.12] | (RefSeq) cellulose synthase A catalytic subunit 4 [UDP-forming] isoform X1	--	[V]	Defense mechanisms	Dual specificity phosphatase, catalytic domain	Protein-tyrosine-phosphatase MKP1 OS=Arabidopsis thaliana OX=3702 GN=MKP1 PE=1 SV=1	V	Defense mechanisms	protein-tyrosine-phosphatase MKP1 isoform X1 [Glycine max]
Glyma.18G213200.Wm82.a4.v1	257	186	328	975	732	832	9.17943	5.91031	10.5695	27.9049	22.0402	26.4059	3.21006393897263e-13	1.6576451381747	up	--	--	Molecular Function: transcription factor activity, sequence-specific DNA binding (GO:0003700);; Cellular Component: nucleus (GO:0005634);; Molecular Function: sequence-specific DNA binding (GO:0043565);;	K13459|2.7e-17|bvg:104889681|K13459 disease resistance protein RPS2 | (RefSeq) disease resistance protein At4g27190	Plant-pathogen interaction (ko04626)	--	--	WRKY DNA -binding domain	WRKY DNA-binding transcription factor 70 OS=Solanum lycopersicum OX=4081 GN=WRKY70 PE=2 SV=1	K	Transcription	WRKY transcription factor 57 [Glycine max]
Glyma.15G203500.Wm82.a4.v1	30	38	55	126	75	116	0.603258	0.681344	1.00929	2.07125	1.29765	2.11563	0.00219510959911069	1.30950627032076	up	[QV]	Secondary metabolites biosynthesis, transport and catabolism;; Defense mechanisms	Molecular Function: iron ion binding (GO:0005506);; Cellular Component: membrane (GO:0016020);; Cellular Component: integral component of membrane (GO:0016021);; Molecular Function: oxidoreductase activity, acting on paired donors, with incorporation or reduction of molecular oxygen, NAD(P)H as one donor, and incorporation of one atom of oxygen (GO:0016709);; Molecular Function: heme binding (GO:…	K23136|3.0e-152|gra:105769156|K23136 fraxetin 5-hydroxylase [EC:1.14.14.164] | (RefSeq) uncharacterized LOC105769156	--	[Q]	Secondary metabolites biosynthesis, transport and catabolism	Cytochrome P450	Cytochrome P450 82A2 OS=Glycine max OX=3847 GN=CYP82A2 PE=2 SV=1	Q	Secondary metabolites biosynthesis, transport and catabolism	cytochrome P450 82A2 [Glycine max]
Glyma.18G061100.Wm82.a4.v1	26	70	61	168	122	85	0.466207	1.12956	1.1137	2.51002	1.97419	1.47403	0.0119943163549778	1.20725902436037	up	[E]	Amino acid transport and metabolism	Molecular Function: asparagine synthase (glutamine-hydrolyzing) activity (GO:0004066);; Molecular Function: ATP binding (GO:0005524);; Biological Process: asparagine biosynthetic process (GO:0006529);; Biological Process: glutamine metabolic process (GO:0006541);;	K01953|0.0e+00|gmx:547895|K01953 asparagine synthase (glutamine-hydrolysing) [EC:6.3.5.4] | (RefSeq) AS1; asparagine synthetase 1	Alanine, aspartate and glutamate metabolism (ko00250);; Biosynthesis of amino acids (ko01230)	[E]	Amino acid transport and metabolism	Asparagine synthase	Asparagine synthetase [glutamine-hydrolyzing] 2 OS=Lotus japonicus OX=34305 GN=AS2 PE=2 SV=2	E	Amino acid transport and metabolism	asparagine synthetase 1 [Glycine max]
Glyma.13G206500.Wm82.a4.v1	301	469	599	1826	1649	1040	8.80798	12.2692	15.9052	42.9771	40.9538	27.1977	1.64003229900871e-10	1.67346269983055	up	[F]	Nucleotide transport and metabolism	Molecular Function: deaminase activity (GO:0019239);;	K01488|3.7e-210|gmx:100803676|K01488 adenosine deaminase [EC:3.5.4.4] | (RefSeq) adenosine deaminase-like protein	Purine metabolism (ko00230)	[F]	Nucleotide transport and metabolism	Adenosine/AMP deaminase	N6-mAMP deaminase OS=Arabidopsis thaliana OX=3702 GN=MAPDA PE=1 SV=1	F	Nucleotide transport and metabolism	adenosine deaminase-like protein [Glycine max]
Glyma.13G347700.Wm82.a4.v1	9722	11819	15332	48235	53092	31753	125.831	135.782	175.048	486.204	562.314	358.562	1.56902408787942e-17	1.80510483226326	up	--	--	Molecular Function: oxidoreductase activity, acting on single donors with incorporation of molecular oxygen, incorporation of two atoms of oxygen (GO:0016702);; Biological Process: oxylipin biosynthetic process (GO:0031408);; Biological Process: lipid oxidation (GO:0034440);; Molecular Function: metal ion binding (GO:0046872);;	K15718|0.0e+00|gmx:547836|K15718 linoleate 9S-lipoxygenase [EC:1.13.11.58] | (RefSeq) LOXB1; linoleate 9S-lipoxygenase-4	Linoleic acid metabolism (ko00591)	--	--	Lipoxygenase	Linoleate 9S-lipoxygenase-4 OS=Glycine max OX=3847 GN=LOX1.5 PE=1 SV=1	E	Amino acid transport and metabolism	linoleate 9S-lipoxygenase-4 [Glycine max]
Glyma.17G077000.Wm82.a4.v1	20	31	34	98	61	53	0.420732	0.599529	0.68127	1.73703	1.13097	1.02106	0.0142462684104743	1.25920863981191	up	[M]	Cell wall/membrane/envelope biogenesis	Molecular Function: UDP-glucose 6-dehydrogenase activity (GO:0003979);; Cellular Component: nucleus (GO:0005634);; Cellular Component: cytosol (GO:0005829);; Biological Process: glycosaminoglycan biosynthetic process (GO:0006024);; Molecular Function: NAD binding (GO:0051287);;	K00012|1.6e-277|gmx:100794368|K00012 UDPglucose 6-dehydrogenase [EC:1.1.1.22] | (RefSeq) UDP-glucose 6-dehydrogenase 1	Pentose and glucuronate interconversions (ko00040);; Ascorbate and aldarate metabolism (ko00053);; Amino sugar and nucleotide sugar metabolism (ko00520)	[GT]	Carbohydrate transport and metabolism;; Signal transduction mechanisms	UDP-glucose/GDP-mannose dehydrogenase family, NAD binding domain	UDP-glucose 6-dehydrogenase 1 OS=Glycine max OX=3847 GN=UGD1 PE=2 SV=1	--	--	UDP-glucose 6-dehydrogenase 1 [Glycine max]
Glyma.14G002800.Wm82.a4.v1	22	43	39	169	141	72	1.4271	2.51671	2.3154	8.94655	7.83849	4.19878	5.98069310450827e-05	1.8250550015665	up	--	--	--	--	--	--	--	VQ motif	VQ motif-containing protein 22 OS=Arabidopsis thaliana OX=3702 GN=VQ22 PE=2 SV=1	--	--	VQ motif-containing protein 22 [Glycine max]
Glyma.07G023000.Wm82.a4.v1	164	177	225	357	569	403	3.74681	3.59098	4.64628	6.54412	10.9781	8.19645	1.92112418392211e-05	1.19262066602663	up	[M]	Cell wall/membrane/envelope biogenesis	Molecular Function: transferase activity, transferring glycosyl groups (GO:0016757);;	--	--	--	--	Glycosyltransferase family 9 (heptosyltransferase)	Photosynthetic NDH subunit of subcomplex B 1, chloroplastic OS=Arabidopsis thaliana OX=3702 GN=PNSB1 PE=2 SV=1	M	Cell wall/membrane/envelope biogenesis	photosynthetic NDH subunit of subcomplex B 1, chloroplastic [Glycine max]
Glyma.14G038300.Wm82.a4.v1	438	873	1443	3178	2446	3015	23.3643	41.4267	69.523	135.831	109.981	142.921	0.0043617470728226	1.60803237924668	up	--	--	Molecular Function: cysteine-type endopeptidase inhibitor activity (GO:0004869);;	K13899|4.4e-11|gab:108461348|K13899 cystatin-C | (RefSeq) cysteine proteinase inhibitor B-like	--	--	--	Aspartic acid proteinase inhibitor	Multicystatin OS=Solanum tuberosum OX=4113 PE=1 SV=1	E	Amino acid transport and metabolism	cysteine proteinase inhibitor [Glycine max]
Glyma.19G227700.Wm82.a4.v1	1319	1806	1801	3352	4632	2980	37.3136	45.4686	46.0392	75.9856	110.462	74.9113	2.28542099176894e-07	1.11534305612835	up	[M]	Cell wall/membrane/envelope biogenesis	Molecular Function: catalytic activity (GO:0003824);;	K05605|1.2e-25|han:110892672|K05605 3-hydroxyisobutyryl-CoA hydrolase [EC:3.1.2.4] | (RefSeq) 3-hydroxyisobutyryl-CoA hydrolase 1-like	Valine, leucine and isoleucine degradation (ko00280);; beta-Alanine metabolism (ko00410);; Propanoate metabolism (ko00640);; Carbon metabolism (ko01200)	--	--	NAD dependent epimerase/dehydratase family	Chloroplast stem-loop binding protein of 41 kDa b, chloroplastic OS=Arabidopsis thaliana OX=3702 GN=CSP41B PE=1 SV=1	S	Function unknown	chloroplast stem-loop binding protein of 41 kDa b, chloroplastic isoform X1 [Glycine max]
Glyma.10G153900.Wm82.a4.v1	101	88	134	401	486	231	1.24558	0.963679	1.49105	3.9792	5.07078	2.53867	9.67680778730515e-08	1.74054929237605	up	--	--	Molecular Function: oxidoreductase activity, acting on single donors with incorporation of molecular oxygen, incorporation of two atoms of oxygen (GO:0016702);; Biological Process: oxylipin biosynthetic process (GO:0031408);; Biological Process: lipid oxidation (GO:0034440);; Molecular Function: metal ion binding (GO:0046872);;	K15718|0.0e+00|gmx:100802887|K15718 linoleate 9S-lipoxygenase [EC:1.13.11.58] | (RefSeq) probable linoleate 9S-lipoxygenase 5	Linoleic acid metabolism (ko00591)	--	--	Lipoxygenase	Probable linoleate 9S-lipoxygenase 5 OS=Solanum tuberosum OX=4113 GN=LOX1.5 PE=2 SV=1	E	Amino acid transport and metabolism	probable linoleate 9S-lipoxygenase 5 [Glycine max]
Glyma.04G202300.Wm82.a4.v1	204	409	222	581	947	441	13.1192	23.4622	12.9552	30.0345	51.5565	25.28	0.000926220253007267	1.20663012534797	up	--	--	Molecular Function: iron ion binding (GO:0005506);; Cellular Component: integral component of membrane (GO:0016021);;	--	--	--	--	Rubredoxin	--	--	--	hypothetical protein GLYMA_04G202300 [Glycine max]
Glyma.10G261200.Wm82.a4.v1	177	260	332	1761	1626	802	8.20276	10.7101	13.8886	65.5104	63.6214	33.0571	6.03162213570745e-17	2.39530018496933	up	--	--	--	--	--	--	--	Peptidase of plants and bacteria	Basic secretory protease (Fragments) OS=Boswellia serrata OX=613112 PE=1 SV=1	S	Function unknown	BSP domain-containing protein precursor [Glycine max]
Glyma.16G214800.Wm82.a4.v1	18	14	26	79	70	31	0.60912	0.410579	0.82304	2.21238	2.05339	0.965167	0.0113630119296856	1.57294354956394	up	--	--	Molecular Function: calcium ion binding (GO:0005509);; Biological Process: signal transduction (GO:0007165);; Cellular Component: integral component of membrane (GO:0016021);;	K00695|1.9e-50|mtr:MTR_6g478030|K00695 sucrose synthase [EC:2.4.1.13] | (RefSeq) sucrose synthase	Starch and sucrose metabolism (ko00500)	--	--	TIR domain	Disease resistance protein RPV1 OS=Vitis rotundifolia OX=103349 GN=RPV1 PE=1 SV=1	--	--	hypothetical protein GLYMA_16G214800 [Glycine max]
Glyma.03G001500.Wm82.a4.v1	18	12	0	98	39	30	0.796701	0.475696	0	3.55422	1.48405	1.18904	0.0131735169829591	2.37304515377762	up	[R]	General function prediction only	Molecular Function: acid phosphatase activity (GO:0003993);;	K20728|9.5e-42|thj:104814965|K20728 vegetative storage protein 2 | (RefSeq) vegetative storage protein 2-like	MAPK signaling pathway - plant (ko04016)	--	--	HAD superfamily, subfamily IIIB (Acid phosphatase)	Acid phosphatase 1 OS=Solanum lycopersicum OX=4081 GN=APS1 PE=2 SV=1	S	Function unknown	syringolide-induced protein B15-3-5 [Glycine max]
Glyma.07G015800.Wm82.a4.v1	147	168	186	723	526	292	1.05835	1.07566	1.21044	4.18584	3.20604	1.87397	4.18186732611051e-07	1.55747749386734	up	[T]	Signal transduction mechanisms	Molecular Function: ATP binding (GO:0005524);; Cellular Component: integral component of membrane (GO:0016021);; Molecular Function: ATPase activity (GO:0016887);;	K08712|5.5e-143|gsl:Gasu_29800|K08712 ATP-binding cassette, subfamily G (WHITE), member 2, SNQ2 | (RefSeq) ABC transporter, ATP-binding protein	ABC transporters (ko02010)	[Q]	Secondary metabolites biosynthesis, transport and catabolism	ABC-2 type transporter	ABC transporter G family member 36 OS=Arabidopsis thaliana OX=3702 GN=ABCG36 PE=1 SV=1	Q	Secondary metabolites biosynthesis, transport and catabolism	ABC transporter G family member 36 [Glycine max]
Glyma.13G355000.Wm82.a4.v1	27	29	53	118	90	135	0.191257	0.184818	0.340831	0.680791	0.545662	0.859542	0.000147683052533522	1.60272994082944	up	[T]	Signal transduction mechanisms	Molecular Function: ATP binding (GO:0005524);; Cellular Component: plasma membrane (GO:0005886);; Cellular Component: integral component of membrane (GO:0016021);; Molecular Function: ATPase activity (GO:0016887);; Molecular Function: ATPase activity, coupled to transmembrane movement of substances (GO:0042626);; Biological Process: transmembrane transport (GO:0055085);;	K08712|5.5e-143|gsl:Gasu_29800|K08712 ATP-binding cassette, subfamily G (WHITE), member 2, SNQ2 | (RefSeq) ABC transporter, ATP-binding protein	ABC transporters (ko02010)	[Q]	Secondary metabolites biosynthesis, transport and catabolism	ABC-2 type transporter	ABC transporter G family member 36 OS=Arabidopsis thaliana OX=3702 GN=ABCG36 PE=1 SV=1	Q	Secondary metabolites biosynthesis, transport and catabolism	ABC transporter G family member 36 [Glycine max]
Glyma.04G209700.Wm82.a4.v1	240	302	234	742	697	402	4.04649	4.53742	3.57596	10.0547	9.92769	6.03136	7.73291375561705e-06	1.19108672873827	up	--	--	Biological Process: lipid metabolic process (GO:0006629);;	K18875|1.4e-47|qsu:111999331|K18875 enhanced disease susceptibility 1 protein | (RefSeq) protein EDS1-like	Plant-pathogen interaction (ko04626)	--	--	Enhanced disease susceptibility 1 protein EP domain	Lipase-like PAD4 OS=Arabidopsis thaliana OX=3702 GN=PAD4 PE=1 SV=1	G	Carbohydrate transport and metabolism	lipase-like PAD4 [Glycine max]
Glyma.02G141900.Wm82.a4.v1	154	333	766	1508	1261	1398	3.52233	6.80988	15.9167	27.7988	24.4554	28.5847	0.0406451384066538	1.69646323372812	up	[I]	Lipid transport and metabolism	Molecular Function: phospholipase activity (GO:0004620);; Biological Process: lipid metabolic process (GO:0006629);;	K16818|5.7e-62|mtr:MTR_7g081645|K16818 phospholipase A1 [EC:3.1.1.32] | (RefSeq) glycerolipase A1	Glycerophospholipid metabolism (ko00564);; alpha-Linolenic acid metabolism (ko00592)	[I]	Lipid transport and metabolism	Lipase (class 3)	Phospholipase A1-Igamma1, chloroplastic OS=Arabidopsis thaliana OX=3702 GN=At1g06800 PE=1 SV=2	I	Lipid transport and metabolism	phospholipase A1-Igamma1, chloroplastic [Glycine max]
Glyma.10G281400.Wm82.a4.v1	888	1307	1251	3111	3904	2871	24.587	32.2283	31.3123	69.0688	91.1784	70.6872	7.20395187122205e-15	1.48054220278362	up	[CHR]	Energy production and conversion;; Coenzyme transport and metabolism;; General function prediction only	Cellular Component: cytosol (GO:0005829);; Molecular Function: glycerate dehydrogenase activity (GO:0008465);; Molecular Function: hydroxypyruvate reductase activity (GO:0016618);; Molecular Function: glyoxylate reductase (NADP) activity (GO:0030267);; Molecular Function: NAD binding (GO:0051287);;	K15893|8.4e-221|gmx:547640|K15893 glycerate dehydrogenase [EC:1.1.1.29] | (RefSeq) putative NADH-dependent hydroxypyruvate reductase	Glycine, serine and threonine metabolism (ko00260);; Glyoxylate and dicarboxylate metabolism (ko00630);; Carbon metabolism (ko01200)	[C]	Energy production and conversion	D-isomer specific 2-hydroxyacid dehydrogenase, NAD binding domain	Glycerate dehydrogenase HPR, peroxisomal OS=Arabidopsis thaliana OX=3702 GN=HPR PE=1 SV=1	C	Energy production and conversion	putative NADH-dependent hydroxypyruvate reductase [Glycine max]
Glyma.14G205200.Wm82.a4.v1	1271	1961	2336	4570	4072	3654	26.9191	36.9844	44.7255	77.6059	72.7364	68.811	1.00067955668726e-07	1.09667683758949	up	[QV]	Secondary metabolites biosynthesis, transport and catabolism;; Defense mechanisms	Molecular Function: iron ion binding (GO:0005506);; Biological Process: lignin metabolic process (GO:0009808);; Cellular Component: membrane (GO:0016020);; Molecular Function: oxidoreductase activity, acting on paired donors, with incorporation or reduction of molecular oxygen, NAD(P)H as one donor, and incorporation of one atom of oxygen (GO:0016709);; Molecular Function: trans-cinnamate 4-monoo…	K00487|1.4e-295|gmx:100818985|K00487 trans-cinnamate 4-monooxygenase [EC:1.14.14.91] | (RefSeq) trans-cinnamate 4-monooxygenase	Ubiquinone and other terpenoid-quinone biosynthesis (ko00130);; Phenylpropanoid biosynthesis (ko00940);; Flavonoid biosynthesis (ko00941);; Stilbenoid, diarylheptanoid and gingerol biosynthesis (ko00945)	[Q]	Secondary metabolites biosynthesis, transport and catabolism	Cytochrome P450	Trans-cinnamate 4-monooxygenase OS=Glycine max OX=3847 GN=CYP73A11 PE=2 SV=1	Q	Secondary metabolites biosynthesis, transport and catabolism	trans-cinnamate 4-monooxygenase [Glycine max]
Glyma.08G351000.Wm82.a4.v1	8	19	21	39	47	59	0.152628	0.317543	0.354386	0.610021	0.760785	1.0256	0.0143828360434652	1.56062449210738	up	[T]	Signal transduction mechanisms	Molecular Function: acid phosphatase activity (GO:0003993);; Molecular Function: metal ion binding (GO:0046872);;	K22390|0.0e+00|gmx:547600|K22390 acid phosphatase type 7 | (RefSeq) phytase precursor	--	[G]	Carbohydrate transport and metabolism	Calcineurin-like phosphoesterase	Purple acid phosphatase 15 OS=Arabidopsis thaliana OX=3702 GN=PAP15 PE=1 SV=1	G	Carbohydrate transport and metabolism	phytase precursor [Glycine max]
Glyma.08G342100.Wm82.a4.v1	82	91	98	288	297	124	4.08295	4.058	4.43568	11.5434	12.5431	5.5011	0.000481656707812226	1.33306967914282	up	--	--	Molecular Function: endopeptidase inhibitor activity (GO:0004866);;	--	--	--	--	Trypsin and protease inhibitor	Trypsin inhibitor A OS=Glycine max OX=3847 GN=KTI3 PE=1 SV=2	--	--	hypothetical protein GLYMA_08G342100 [Glycine max]
Glyma.06G293900.Wm82.a4.v1	149	197	158	388	497	314	2.42176	2.85013	2.32961	5.06304	6.83774	4.54104	4.95744331227811e-06	1.20591014249734	up	[T]	Signal transduction mechanisms	Cellular Component: membrane (GO:0016020);; Cellular Component: integral component of membrane (GO:0016021);;	K15503|6.6e-133|pvu:PHAVU_011G117400g|K15503 serine/threonine-protein phosphatase 6 regulatory ankyrin repeat subunit B | (RefSeq) hypothetical protein	--	[R]	General function prediction only	Ankyrin repeats (3 copies)	--	S	Function unknown	protein ACCELERATED CELL DEATH 6 isoform X1 [Glycine max]
Glyma.02G023900.Wm82.a4.v1	28	23	16	75	56	45	1.11374	0.804466	0.567737	2.42813	1.88327	1.61869	0.0171323608099854	1.32525926952228	up	--	--	Biological Process: signal transduction (GO:0007165);;	K07466|4.8e-42|fve:101313743|K07466 replication factor A1 | (RefSeq) uncharacterized LOC101313743	DNA replication (ko03030);; Nucleotide excision repair (ko03420);; Mismatch repair (ko03430);; Homologous recombination (ko03440)	--	--	TIR domain	TMV resistance protein N OS=Nicotiana glutinosa OX=35889 GN=N PE=1 SV=1	S	Function unknown	uncharacterized protein LOC100500254 [Glycine max]
Glyma.19G047000.Wm82.a4.v1	68	172	153	296	412	241	6.85238	15.476	13.9571	23.9407	35.1212	21.6216	0.00112474117481929	1.24202248724372	up	[G]	Carbohydrate transport and metabolism	Molecular Function: monooxygenase activity (GO:0004497);; Cellular Component: plastid (GO:0009536);; Biological Process: photorespiration (GO:0009853);; Biological Process: carbon fixation (GO:0015977);; Biological Process: photosynthesis (GO:0015979);; Molecular Function: ribulose-bisphosphate carboxylase activity (GO:0016984);;	K01602|8.9e-40|gmx:100500504|K01602 ribulose-bisphosphate carboxylase small chain [EC:4.1.1.39] | (RefSeq) RBCS-1; ribulose bisphosphate carboxylase small chain 1, chloroplastic	Glyoxylate and dicarboxylate metabolism (ko00630);; Carbon fixation in photosynthetic organisms (ko00710);; Carbon metabolism (ko01200)	--	--	Ribulose bisphosphate carboxylase, small chain	Ribulose bisphosphate carboxylase small chain 1, chloroplastic OS=Glycine max OX=3847 GN=RBCS-1 PE=3 SV=1	E	Amino acid transport and metabolism	Ribulose bisphosphate carboxylase small chain 1, chloroplastic [Glycine soja]
Glyma.06G099700.Wm82.a4.v1	30	65	36	146	122	83	0.924024	1.78811	1.00455	3.60246	3.17097	2.2644	0.00202760931448977	1.37217531032843	up	--	--	Molecular Function: SNARE binding (GO:0000149);; Molecular Function: 1-phosphatidylinositol binding (GO:0005545);; Molecular Function: phosphatidylinositol-4,5-bisphosphate binding (GO:0005546);; Cellular Component: plasma membrane (GO:0005886);; Cellular Component: clathrin-coated pit (GO:0005905);; Biological Process: endocytosis (GO:0006897);; Biological Process: vesicle budding from membrane …	K20043|3.3e-43|vra:106755789|K20043 clathrin coat assembly protein AP180 | (RefSeq) putative clathrin assembly protein At4g40080	--	[TU]	Signal transduction mechanisms;; Intracellular trafficking, secretion, and vesicular transport	ANTH domain	Putative clathrin assembly protein At4g40080 OS=Arabidopsis thaliana OX=3702 GN=At4g40080 PE=2 SV=2	--	--	putative clathrin assembly protein At4g40080 [Glycine max]
Glyma.10G058200.Wm82.a4.v1	3005	4263	5096	9963	9195	7923	45.3983	57.2848	69.355	119.655	116.384	106.154	8.20329313474643e-09	1.08405075532143	up	[E]	Amino acid transport and metabolism	Cellular Component: cytoplasm (GO:0005737);; Biological Process: L-phenylalanine catabolic process (GO:0006559);; Biological Process: cinnamic acid biosynthetic process (GO:0009800);; Molecular Function: ammonia-lyase activity (GO:0016841);; Molecular Function: phenylalanine ammonia-lyase activity (GO:0045548);;	K10775|0.0e+00|gmx:100302735|K10775 phenylalanine ammonia-lyase [EC:4.3.1.24] | (RefSeq) GMPAL2.1; phenylalanine ammonia-lyase	Phenylalanine metabolism (ko00360);; Phenylpropanoid biosynthesis (ko00940)	[Q]	Secondary metabolites biosynthesis, transport and catabolism	Aromatic amino acid lyase	Phenylalanine ammonia-lyase class 2 OS=Phaseolus vulgaris OX=3885 PE=3 SV=1	Q	Secondary metabolites biosynthesis, transport and catabolism	phenylalanine ammonia-lyase 2.1 [Glycine max]
Glyma.11G027400.Wm82.a4.v1	39	65	68	175	160	141	1.57026	2.35055	2.48943	5.71486	5.49173	5.12165	1.56630686698382e-05	1.42101079834918	up	--	--	Cellular Component: cellular_component (GO:0005575);; Cellular Component: intracellular (GO:0005622);; Cellular Component: cell (GO:0005623);; Cellular Component: cytoplasm (GO:0005737);; Cellular Component: chloroplast (GO:0009507);; Cellular Component: plastid envelope (GO:0009526);; Cellular Component: plastid stroma (GO:0009532);; Cellular Component: plastid (GO:0009536);; Cellular Component:…	K22013|1.3e-156|gmx:732647|K22013 magnesium dechelatase [EC:4.99.1.10] | (RefSeq) SGR1; senescence-inducible chloroplast stay-green protein 1	Porphyrin and chlorophyll metabolism (ko00860)	--	--	Staygreen protein	Protein STAY-GREEN, chloroplastic OS=Pisum sativum OX=3888 GN=SGR PE=2 SV=1	S	Function unknown	senescence-inducible chloroplast stay-green protein 1 [Glycine max]
Glyma.16G086500.Wm82.a4.v1	54	39	54	113	82	154	0.580737	0.375501	0.529587	0.975044	0.741657	1.47615	0.00521822492736275	1.18810485848433	up	[T]	Signal transduction mechanisms	Biological Process: signal transduction (GO:0007165);; Molecular Function: ADP binding (GO:0043531);;	K00695|1.1e-104|mtr:MTR_6g478030|K00695 sucrose synthase [EC:2.4.1.13] | (RefSeq) sucrose synthase	Starch and sucrose metabolism (ko00500)	--	--	NB-ARC domain	Disease resistance protein RPV1 OS=Vitis rotundifolia OX=103349 GN=RPV1 PE=1 SV=1	T	Signal transduction mechanisms	TMV resistance protein N [Glycine max]
Glyma.17G145400.Wm82.a4.v1	67	90	46	151	183	163	2.82289	3.38599	1.73638	5.11911	6.54134	6.12858	0.000515314620244056	1.24524990123488	up	--	--	Molecular Function: DNA binding (GO:0003677);; Molecular Function: transcription factor activity, sequence-specific DNA binding (GO:0003700);; Cellular Component: nucleus (GO:0005634);;	K09286|3.1e-139|gmx:100817097|K09286 EREBP-like factor | (RefSeq) ethylene-responsive transcription factor 1A	--	--	--	AP2 domain	Ethylene-responsive transcription factor 1A OS=Arabidopsis thaliana OX=3702 GN=ERF1A PE=1 SV=2	K	Transcription	ethylene-responsive transcription factor 1A [Glycine max]
Glyma.07G127900.Wm82.a4.v1	112	106	87	298	207	159	8.62629	7.24726	6.00218	18.3846	13.4182	10.858	0.00129565845953432	1.05430707365227	up	--	--	Molecular Function: phospholipase A2 activity (GO:0004623);; Molecular Function: calcium ion binding (GO:0005509);; Cellular Component: extracellular region (GO:0005576);; Biological Process: phospholipid metabolic process (GO:0006644);; Molecular Function: lipid binding (GO:0008289);; Biological Process: pollen development (GO:0009555);; Biological Process: pollen germination (GO:0009846);; Biol…	K01047|5.1e-19|pda:103721392|K01047 secretory phospholipase A2 [EC:3.1.1.4] | (RefSeq) phospholipase A2 homolog 3-like	Glycerophospholipid metabolism (ko00564);; Ether lipid metabolism (ko00565);; Arachidonic acid metabolism (ko00590);; Linoleic acid metabolism (ko00591);; alpha-Linolenic acid metabolism (ko00592)	--	--	--	Phospholipase A2-gamma OS=Arabidopsis thaliana OX=3702 GN=PLA2-GAMMA PE=1 SV=1	T	Signal transduction mechanisms	uncharacterized protein LOC100781229 precursor [Glycine max]
Glyma.11G164200.Wm82.a4.v1	15	51	12	36	118	74	0.188765	0.601823	0.139495	0.37581	1.319	0.876092	0.0460224599751995	1.53813722798858	up	[T]	Signal transduction mechanisms	Molecular Function: solute:proton antiporter activity (GO:0015299);; Cellular Component: integral component of membrane (GO:0016021);;	K19801|2.0e-06|zma:103644913|K19801 phosphatidylinositol 4-kinase B [EC:2.7.1.67] | (RefSeq) phosphatidylinositol 4-kinase beta 1	Inositol phosphate metabolism (ko00562);; Phosphatidylinositol signaling system (ko04070)	[P]	Inorganic ion transport and metabolism	Sodium/hydrogen exchanger family	Cation/H(+) antiporter 24 OS=Arabidopsis thaliana OX=3702 GN=CHX24 PE=2 SV=2	P	Inorganic ion transport and metabolism	cation/H(+) antiporter 24 [Glycine max]
Glyma.16G037900.Wm82.a4.v1	1192	1757	2139	5041	3314	3728	113.082	148.366	183.366	383.304	265.044	314.346	2.62640988734435e-08	1.19334194767582	up	--	--	Molecular Function: metal ion binding (GO:0046872);;	--	--	--	--	--	--	--	--	uncharacterized protein LOC100306661 [Glycine max]
Glyma.03G073726.Wm82.a4.v1	17	13	12	52	75	46	0.447469	0.312365	0.297041	1.20741	1.82833	1.15189	0.000439056325184572	1.99174434402281	up	--	--	Molecular Function: methyltransferase activity (GO:0008168);;	K21483|7.5e-102|ccaj:109788885|K21483 salicylate 1-O-methyltransferase [EC:2.1.1.274] | (RefSeq) probable caffeine synthase 3	--	--	--	SAM dependent carboxyl methyltransferase	7-methylxanthosine synthase 1 OS=Coffea canephora OX=49390 GN=XMT1 PE=1 SV=2	S	Function unknown	7-methylxanthosine synthase 1-like [Glycine soja]
[truncated: 1,204 more rows]

## Sheet: Table S3
Supplementary Table S3. Different TFs and TRs of w3 versus wild-type (WT), with fold changes ≥ 2.0 or ≤ -2.0, and FDR ≤ 0.05
ID	Family	Type
Glyma.14G089200.Wm82.a4.v1	AP2/ERF-AP2	TF	3
Glyma.18G125200.Wm82.a4.v1	AP2/ERF-AP2	TF
Glyma.18G148000.Wm82.a4.v1	AP2/ERF-AP2	TF
Glyma.03G258200.Wm82.a4.v1	AP2/ERF-ERF	TF	10
[truncated: 201 more rows]

## Sheet: Table S4
Supplementary Table S4. Different GO terms of w3 versus wild-type (WT).
[truncated: 825 more rows]

[truncated: 5 more sheets: Table S5, Table S6, Table S7, Table S8, Table S9]
